# Supplementary material for: Clinical likelihood ratios and balanced accuracy for 44 in silico tools against multiple large-scale functional assays of cancer susceptibility genes
Source: Genet Med. 2021 Jul 6;23(11):2096–104. doi: 10.1038/s41436-021-01265-z (PMC8553612; doi:10.1038/s41436-021-01265-z)
Supplement: Supplementary file 3 — Supplementary tables [file 41436_2021_1265_MOESM3_ESM.xlsx]

## Sheet: Supplementary_Materials
Name of tab	Item
SupTable1_InSilicoTools_full	Supplementary Table 1: 45 In silico-tools: detailed description. Detailed description of tool, model, test/training datasets and references. Abbreviations: 1KGP: 1000 Genome Project, AIC: Akaike Information Criterion, ARIC: Atheroscloerosis Risk in Communities study, BIC: Bayesian Information Criterion, C: Composition, CD-HIT: Cluster Database at High Identity with Tolerance, CHARGE: Cohorts for …
SupTable2_Assay_thresholds	Supplementary Table 2: Description of functional assays Methods for functional assays and thresholds by which outputs determined as deleterious, tolerated or intermediate.
SupTable3_Variant_Breakdowns	Supplementary Table 3: Breakdown of variants with functional assay data by variant type and functional assay performance. 11042 missense variants in suitable gene regions had functional assay data available. 9436 gave results of deleterious/tolerated (1641 in BRCA1, 188 in BRCA2, 4783 in MSH2, 957 in PTEN and 1867 in TP53). 1413 were deleterious(non-functional) and 8013 were tolerated (functional)
SupTable4_Assay_ClinVar	Supplementary Table 4: ClinVar classifications for variants with functional data Correlation for assay calls of tolerated/deleterious/intermediate for 385 variants in ClinVar. Variants included for comparison where classification present in ClinVar of benign/likely benign (≥1 star) or pathogenic/likely pathogenic (≥1 star)
SupTable5_Tool_Thresholds	Supplementary Table 5: Thresholds deployed for 72 Tool-threshold combinations. Tool-threshold combinations further analyses are in light grey
SupTable6_Tool_Counts	Supplementary Table 6: Counts for in silico calls for 84 tool-threshold-combinations against 7 truth-sets. Data are included for TP, FP, TN, FN call rates for 70 tool-threshold combinations and 14 two- or three-way tool combinations against the BRCA1, BRCA2, MSH2, PTEN, TP53 and combined functional truth-sets and the ClinVar truth-sets.
SupTable7_Prediction_Measures	Supplementary Table 7: Measure of prediction: equations and definitions Sensitivity, Specificity, PPV, NPV, Balanced Accuracy, Matthews Correlation Coefficient, F1, Positive and Negative Likelihood Ratios
SupTable8_Tool_Performance	Supplementary Table 8: Performance metrics for 84 tool-threshold-combinations against 7 truth-sets. Variant Inclusion* (proportion of variants called as deleterious/tolerated), Prevalence (of deleterious), Detection Prevalence (of deleterious), Sensitivity*, Specificity*, PPV*, NPV*, Balanced Accuracy*, Matthews Correlation Coefficient*, F1* and AUC* for 70 tool-threshold combinations and 14 two-…
SupTable9_Likelihood_Ratios	Supplementary Table 9: Positive and Negative Likelihood Ratios for 84 tool-threshold-combinations against 7 truth-sets. Positive and Negative Likelihood Ratios with confidence intervals for 70 single tool-threshold combinations and 14 two- or three-way tool combinations against the BRCA1, BRCA2, MSH2, PTEN, TP53 and combined functional truth-sets and the ClinVar truth-sets. Where values are blank…
SupTable10_Revel_binary_bands	Supplementary Table 10: Positive and Negative Likelihood Ratios using 6 binary Revel cut-offs and 8 Revel score bands against 7 truth-sets. Positive and Negative Likelihood Ratios with confidence intervals for 6 binary Revel thresholds and 8 Revel score bands against the BRCA1, BRCA2, MSH2, PTEN, TP53 and combined functional truth-sets and the ClinVar truth-sets. For the binary thresholds, above …
SupTable11_MetaSNP_binary_bands	Supplementary Table 11: Positive and Negative Likelihood Ratios using 6 binary MetaSNP cut-offs and 8 MetaSNP score bands against 7 truth-sets. Positive and Negative Likelihood Ratios with confidence intervals for 6 binary MetaSNP thresholds and 8 MetaSNP score bands against the BRCA1, BRCA2, MSH2, PTEN, TP53 and combined functional truth-sets and the ClinVar truth-sets. For the binary thresholds…
SupTable12_median_tool_score	Supplementary Table 12: Median scores for 48 score types from 45 different tools by functional assay class. Median tool scores for 48 score types from 45 different tools for variants classified by functional assay as tolerated, deleterious or intermediate
SupTable13_MaximisedBA	Supplementary Table 13: Maximised balanced accuracy for 47 score types from 45 different tools against 7 truth-sets. (i) Optimised BA achieved, (ii) ranking of BA and (iii) optimised threshold based on BA, for 47 score types from 45 different tools calculated individually for the combined functional (ALL), BRCA1, BRCA2, MSH2, PTEN, TP53 and the ClinVar truth-sets. Then a single mean optimised thr…

## Sheet: SupTable1_InSilicoTools_Full
Tool name		Summary of tool: extracted from original paper	Mathematical model	Data output			Components of tool					Variants included				Training dataset(s)					Training dataset(s)- notes	Test (validation) dataset(s)					Test dataset(s)- notes	Reference(s)
				Categorical	Continuous	Range	Evolutionary conservation	Protein features	Amino acid features	Nucleotide features	Clinical/population variation	Non-synonymous SNVs	Synonymous SNVs	Non-coding SNVs	Small insertions/deletions	Clinical classifications: ClinVar	Clinical classifications: HGMD	Clinical classifications: other	Non-clinical: human variation	Non-clinical: functional studies		Clinical classifications: ClinVar	Clinical classifications: HGMD	Clinical classifications: other	Non-clinical: human variation	Non-clinical: functional studies
Align-GVGD		•Extension of the original Grantham difference to multiple sequence alignments, calculates Grantham Variation (GV) & Grantham Distance (GD) •GV: quantitative measure of the observed range of variation at a position in a protein multiple sequence alignment (PMSA). GV 0 = invariant residue, GV 60–65 = upper limit of conservative interspecies variation, GV >100 = residue under little functional cons…	Statistical methods, other	✓			✓		✓			✓						✓	✓		B1&2 40K dataset (derrived from BRCA1 and BRCA2 tests at Myriad Genetic Laboratories)			✓	✓	✓	B1&2 40K dataset (derrived from BRCA1 and BRCA2 tests at Myriad Genetic Laboratories). Co-occurrence with clearly deleterious variants considered Kato et al. 2003 TP53 functional data Frequency in IARC TP53 database	https://www.ncbi.nlm.nih.gov/pmc/articles/PMC2563222/	https://pubmed.ncbi.nlm.nih.gov/16522644/
BayesDEL		•Metatool integrating predictions from SiPhy, PhyloP, GERP, FATHMM, LRT, MutationAssesor, MutationTaster, SIFT, PolyPhen2 HumVar, PolyPhen2 HumDiv, maximum minor allele frequency across populations (MaxMAF) in ExAC and the 1000 Genomes Project	Naïve Bayes classifier		✓	(-1) - 1	✓	✓	✓	✓	✓	✓	✓	✓	✓	✓		✓	✓		ClinVar, UniProtKB, dbSNP, 1KGP, ExAC, ALSPAC and TWIN SUK cohorts in the UK10K Project version.			✓	✓		BRCA1 and BRCA2 ENIGMA classifications and variants from Grimm et al. (2015) (derived from HumVar, SwissVar, PredictSNP, Varibench), excluding variants in training dataset.	https://onlinelibrary.wiley.com/doi/full/10.1002/humu.23158 https://www.nature.com/articles/s41598-019-49224-8
CADD		•SVM with linear kernel on features derived from observed and simulated variants including annotations relating to conservation (e.g. phastCons, phyloP, GERP), epigenetic modification (e.g. Dnase seq, H3K4Me1, H3K9A), functional prediction (e.g. amino acid change, TF motif disruption) and genetic context (e.g. GC content, CpG content, base transversion, InDel length) with additional interaction t…	SVM		✓	0-50 (phred)	✓	✓	✓	✓		✓			✓				✓		Proxy-neutral and proxy-deleterious sets derived from EnSembl EPO	✓	✓	✓	✓	✓	Variants annotated through various resources (HbVar, IARC, GWAS, HGMD, ESP, ClinVar, 1KGP and literature e.g. GWAS, functional/gene expression studies)	https://www.ncbi.nlm.nih.gov/pmc/articles/pmid/30371827/	https://pubmed.ncbi.nlm.nih.gov/24487276/
CHASM (Cancer-specific High-throughput Annotation of Somatic Mutations)		•Aims to identify and prioritize those missense mutations most likely to generate functional changes that enhance tumour cell proliferation.	RF		✓	0-1	✓	✓	✓		✓	✓							✓		COSMIC			✓			Known oncogenic mutations in TP53 and EGFR	https://www.ncbi.nlm.nih.gov/pmc/articles/PMC2763410/#SD1
ClinPred		•Metatool integrating predictions from SIFT, PolyPhen2-HDIV, PolyPhen2-HVAR, LRT, MutationAssessor, PROVEAN, CADD, GERP, DANN, PhastCons, fitCons, PhyloP and SiPhy and AFs in different populations.	RF & Gradient Boosting		✓	0-1	✓	✓	✓	✓	✓	✓				✓					ClinVar variants with “criteria provided” or “reviewed by expert panel" submitted after January 2013	✓			✓	✓	ClinVar entries submitted after 2016 (entries not included in training dataset), mutagenesis database, VariSNP database, DoCM database.	https://www.ncbi.nlm.nih.gov/pubmed/30220433
Condel		•Metatool incorporating predictions from SIFT, Polyphen2, MAPP, LogR Pfam E-value and MutationAssessor	WAS		✓	0-1	✓	✓	✓			✓							✓		HumVar and HumDiv datasets				✓	✓	COSMIC database frequency Functional assay results from IARC-TP53 (Kato et al, 2003, Kawaguchi et al, 2005)	https://www.ncbi.nlm.nih.gov/pmc/articles/PMC3071923/
DANN		•DNN algorithm consisting of an input layer, a sigmoid function output layer and three 1000-node hidden layers with hyperbolic tangent activation function which can capture non-linear relationships between features •Prioritizes putative causal variants, such as those derived from GWAS •Based on CADD (uses same features and training data) but overcomes the fact that CADD can only learn linear repr…	NN		✓	0-1	✓	✓	✓	✓		✓			✓				✓		Subset of CADD training dataset	✓			✓		Subset of CADD training dataset assigned for validation/testing, ESP, ClinVar	https://www.ncbi.nlm.nih.gov/pubmed/25338716
Eigen		•Unsupervised spectral approach •Correlation structure among the different functional annotations used to determine how well each annotation separates functional and non-functional variants, assuming block-wise conditional independence between annotations •Combines functional annotations in both coding and noncoding regions (e.g. from ENCODE and Roadmap Epigenetics projects) and other tools (e.g.…	Unsupervised learning		✓	(-2) - 2	✓	✓	✓	✓		✓	✓	✓					✓		dbNSFP, 1KGP, Synonymous and non-coding variants derived from ENCODE, 1KGP variants without a match in dbNSFP and within 500bp 5′ of the gene start site.	✓		✓	✓		ClinVar (focussed on MLL2, CFTR, BRCA1 and BRCA2 genes), de novo published variants in case control studies of autism, schizophrenia, epileptic encephalopathies and intellectual disability with entries in the dbNSFP database, NHGRI GWAS catalog and COSMIC	https://www.ncbi.nlm.nih.gov/pmc/articles/PMC4731313/
FATHMM		•Built on a sequence-based method that associates evolutionary conservation in homologous sequences with disease-specific weights	HMM		✓	(-6) - 6	✓	✓				✓					✓		✓		HGMD and UniProt			✓	✓		VariBench, disease-causing and functionally neutral mutations in BRCA1, MSH2, MLH1, TP53 (Hicks et al., 2011) and SwissVar (Feb 2011)	https://pubmed.ncbi.nlm.nih.gov/23033316/
FATHMM-MKL		•Multiple kernal learning (MKL) classifier developed using input data including 46-way sequence conservation, histone modification, transcription factor binding sites and open chromatin	HMM		✓	0-1	✓	✓		✓		✓		✓			✓		✓		HGMD and 1KGP training dataset		✓		✓		HGMD and 1KGP testing dataset	https://pubmed.ncbi.nlm.nih.gov/25583119/
fitCons		•Integrates functional assays (such as Chip-Seq) with selective pressure inferred using the INSIGHT method •INSIGHT integrates both evolutionary and functional data in characterizing the potential functional importance of genomic regions	Statistical methods, other		✓	0-1	✓	✓		✓		✓								✓	RNA-seq and DNase-seq data for HUVEC, H1 hESC, and GM12878 cells (downloaded from Santa Cruz (UCSC) Genome Browser)							https://www.nature.com/articles/ng.3196
GAVIN		•Uses gene-specific MAFs (from Exac), predictions from SnpEff & mean CADD scores + 95th percentile sensitivity/specificity CADD as thresholds for benign and pathogenic variants •Reports decreasing false positives by 10–20% compared to CADD	Statistical methods, other	✓			✓	✓	✓	✓	✓	✓			✓	✓			✓		ClinVar and ExAC	✓	✓	✓	✓		VariBench, MutationTaster2 benchmark set (HGMD and 1KGP), ClinVar and UMCG clinical data	https://www.ncbi.nlm.nih.gov/pmc/articles/PMC5240400/
GenoCanyon		•Uses 22 computational and experimental annotations relating to conservation or biochemical activity to infer the functional potential of each position in the human genome	Unsupervised learning		✓	0-1	✓	✓		✓		✓	✓						✓		NHGRI GWAS Catalog	✓					ClinVar	https://pubmed.ncbi.nlm.nih.gov/26015273/
GERP++		•Calculates site-specific rejected substitutions scores to discover evolutionarily constrained elements, generating maximum likelihood evolutionary rate estimations	Statistical methods, other		✓	(-10) - 10	✓					✓							✓		Multiple sequence alignment of the human genome with 33 other mammalian species from UCSC							https://www.ncbi.nlm.nih.gov/pubmed/21152010
Grantham Score		•In a 3-D space where the axes are measures of amino acid side chain composition (C), polarity (P), and volume (V), the Grantham difference for a pair of amino acids is the Euclidean distance between the C, P, and V values for those two amino acids (with scaling constants applied to squared C, P, and V differences) •Lower Grantham score = less evolutionary distance between amino acids	Statistical methods, other		✓	5-215	✓		✓			✓																https://www.ncbi.nlm.nih.gov/pubmed/5070515
LRT		•DNA sequence alignments of distantly related homologs •H0: each codon evolves neutrally •H1: codon evolves under negative selection	Statistical methods, other		✓	0-1	✓					✓							✓		Multiple protein-coding sequence alignments from 32 vertebrate species in Ensembl							https://genome.cshlp.org/content/19/9/1553
M-CAP		•Metatool incorporating predictions from SIFT, PolyPhen-2, CADD, MutationTaster, MutationAssessor, FATHMM, LRT, MetaLR, MetaSVM, measures of base-pair/amino acid/genomic region/gene conservation (RVIS, PhyloP, PhastCons, PAM250, BLOSUM62, SIPHY, and GERP) and features derived from multi-sequence alignment. •Only scores rare missense variants: hg19, ENSEMBL 75 missense, ExAC v0.3 where no super po…	Gradient boosting tree classifier		✓	0-1	✓	✓	✓	✓	✓	✓					✓		✓		HGMD and ExAC. Excluded variants used to train component features. Variants split between training and test datasets.		✓		✓		HGMD and ExAC. Excluded variants used to train component features. Variants split between training and test datasets.	https://www.ncbi.nlm.nih.gov/pubmed/27776117
Meta-SNP		•Metatool integrating predictions from PANTHER, PhD-SNP, SIFT and SNAP	RF		✓	0-1	✓	✓	✓			✓							✓		SwissVar (SV-2009)				✓		20-fold cross validation	https://www.ncbi.nlm.nih.gov/pmc/articles/PMC3839641/
MetaLR		•Metatool incorporating predictions from SIFT, PolyPhen-2, GERP, MutationTaster, Mutation Assessor, FATHMM, LRT, SiPhy and PhyloP and allele frequency information from 1KGP	LR		✓	0-1	✓	✓	✓	✓	✓	✓							✓		Uniprot			✓	✓		Deleterious variants from 57 Nature Genetics publications, ARIC, CHARGE database and VariBench dataset II	https://academic.oup.com/hmg/article/24/8/2125/651446
MetaSVM		•Fills out missing scores for various predication tools by performing imputation for WES variants •Integrates multi-omic data •Normalises all scores to 0-1 and uses a radial SVM model to train prediction model using all available scores and some population genetics parameters	SVM		✓	0-1		✓				✓								✓	Simulated expression profiles with arbitrary correlated gene structures and variable effect sizes				✓	✓	TGCA breast cancer data and idiopathic pulmonary fibrosis mRNA expression profile studies	https://www.ncbi.nlm.nih.gov/pmc/articles/PMC5270233/
MLP		•Metatool incorporating predictions from FATHMM, GERP++, LRT, LRT Omega, MetaLR, MetaSVM, MutationAssessor, MutationTaster, PROVEAN, Polyphen2 (both HDIV and HVAR), SIFT, SiPhy log Odds, phastCons vertebrate (both 7-way and 100-way), phyloP vertebrate (both 7-way and 100-way) and the allele frequency (AF) in the 1000 Genomes Project dataset. •Combines supervised and unsupervised training to deliv…	Naïve Bayesian classifier		✓	0-1	✓	✓	✓	✓	✓	✓							✓		UniProtKB/Swiss-Prot the HUMSAVAR archive from UniProt knowledge base release 03.2016			✓	✓		Testing datasets used by Dong et al. 2015 (deleterious variants from 57 Nature Genetics publications, ARIC, CHARGE database and VariBench dataset II)	https://www.ncbi.nlm.nih.gov/pmc/articles/PMC5851551/
MSC		•Statistical method for deriving gene specific thresholds for CADD, Polyphen-2 and SIFT •Lower limit of the CI (90%, 95% or 99%) for the CADD, PolyPhen-2, or SIFT score of all high quality mutations for a gene described as pathogenic in HGMD or ClinVar	Statistical methods, other	✓			-	-	-	-	-	✓				✓	✓		✓		HGMD, ClinVar and 1KGP.					✓	Bootstrapping simulations for validation of 1KGP extrapolations	https://www.ncbi.nlm.nih.gov/pmc/articles/PMC4980758/
MutationAssessor		•Identifies functionally important residues from sequence information alone, without the use of 3D structure or experimental functional annotation •Reorders sequences, grouping them into subfamilies. Specificity residues (aka characteristic or key residues) are defined as residues that are conserved in a subgroup within a protein family, but differ between various subgroups of the same family. •F…	Statistical method, other	✓	✓	(-4) – 4	✓					✓							✓		UniProt (HUMSAVAR, release 2010_08)				✓	✓	COSMIC Functional studies from IARC database for TP53.	https://www.ncbi.nlm.nih.gov/pmc/articles/PMC3177186/
MutationTaster2		•Targets rare variants with severe impact (as in monogenic disorders), not common variants with small effect •Integrates data on: evolutionary conservation, splice-site changes, loss of protein features and changes that might affect mRNA quantity •Variants marked in ClinVar as pathogenic are automatically assigned "disease causing" •Alterations found >4 times in a homozygous state in 1000 Genomes…	Naive Bayes classifier	✓			✓	✓		✓	✓	✓	✓	✓	✓		✓		✓		1KGP, HGMD		✓		✓		1KGP, HGMD	https://www.nature.com/articles/nmeth.2890
MutPred		•Protein sequence-based model using SIFT and a gain/loss of 14 different structural and functional properties	SVM & RF		✓	0-1	✓	✓				✓					✓		✓		Swiss-Prot database, cancer dataset (Sjoblom et al., 2006) (somatic mutations in genes re-sequenced from 22 cell lines from breast and colorectal cancer tissues), Kinase dataset (Greenman et al., 2007) (somatic mutations from sequencing kinase genes from 210 tumours) and HGMD		✓		✓	✓	Per protein 10-fold cross validation using training data, case study variants with clinical/functional evidence from HGMD/literature	https://www.ncbi.nlm.nih.gov/pubmed/19734154
MVP		•Separate models used for constrained and non-constrained gene models •Incorporates data from “raw” features computed at different scales, per base pair (e.g., amino acid constraint score and conservation), per local context (e.g., protein structure and modification) and per gene (e.g., gene mutation intolerance, sub-genic regional depletion of missense variants), together with deleteriousness sc…	NN		✓	0-1	✓	✓	✓	✓	✓	✓				✓	✓		✓		HGMD, Uniprot, ClinVar, DiscovEHR and population data			✓	✓		VariBench, cancer somatic missense variants from Chang et al, 2018, DiscovEHR, germline de novo missense variants from Jin et al, 2017, Iossifov et al, 2014 and De Rubeis et al, 2014	https://www.nature.com/articles/s41467-020-20847-0
PANTHER		•Incorporates data on molecular functions and biological processes associated with protein families and subfamilies	HMM		✓	0-1	✓	✓				✓							✓		Nonredundant protein database (NRDB) from GenBank							https://www.ncbi.nlm.nih.gov/pubmed/12952881
PhastCons	PhastCons100way (vertebrae)	•Conservation scoring and identification of conserved elements using two-state phylogenetic hidden Markov model (phylo-HMM) •Probability that each nucleotide belongs to a conserved element	HMM		✓	0-1	✓					✓		✓					✓		Multiple species alignment from UCSC Genome Browser							https://www.ncbi.nlm.nih.gov/pubmed/16024819
	PhastCons20way (mammalian)				✓	0-1	✓					✓		✓					✓		Multiple species alignment from UCSC Genome Browser							https://www.ncbi.nlm.nih.gov/pubmed/16024819
PhD-SNPg		•Uses local sequence environment and a profile derived from a multiple sequence alignment	SVM	✓	✓	0-1	✓	✓				✓		✓		✓					ClinVar	✓					ClinVar variants not included in training set	https://www.ncbi.nlm.nih.gov/pmc/articles/PMC5570245/
PhyloP	PhyloP100 verebrate	•Assesses base conservation, scoring the -log(p-value) under a null hypothesis of neutral evolution •Negative score: acceleration (faster evolution than expected under neutral drift) •Positive score: conservation (slower than expected evolution)	Statistical methods, other		✓	- (-6) - 6	✓					✓							✓		100 vertebrate alignments. Simulation data based on multiple alignments of 36 mammalian species in the ENCODE regions							https://www.ncbi.nlm.nih.gov/pubmed/19858363
	PhyloP20 mammalian				✓	(-6) - 6	✓					✓							✓		20 mammalian multiple alignments from the ENCODE project							https://www.ncbi.nlm.nih.gov/pubmed/19858363
Pmut		•Uses protein secondary structure to evaluate stability, mutation matrix scores, changes in amino acid properties, a sequence potential, PSSM, a conservation score and SwissProt annotations to train a neural network	NN	✓	✓	0-1	✓	✓	✓			✓							✓		SwissVar	✓			✓		10-fold cross validation, SwissVar entries not included in training set and ClinVar	https://www.ncbi.nlm.nih.gov/pmc/articles/PMC5793831/	https://www.ncbi.nlm.nih.gov/pubmed/15879453
PolyPhen 2	HumDiv	•Prediction based on sequence, phylogenetic and structural features •Recommended for the evaluation of alleles involved in complex phenotypes where even mildly deleterious alleles could be treated as damaging	Naïve Bayes classifier		✓	0-1	✓	✓	✓			✓							✓		HumDiv training dataset (derived from damaging alleles within UniProt with known effects on the molecular function causing human Mendelian diseases and differences between human proteins and related mammalian homologs, treated as non-damaging)				✓		HumDiv testing dataset (derived from damaging alleles within UniProt with known effects on the molecular function causing human Mendelian diseases and differences between human proteins and related mammalian homologs, treated as non-damaging)	https://www.ncbi.nlm.nih.gov/pmc/articles/PMC2855889/	https://www.ncbi.nlm.nih.gov/pmc/articles/PMC4480630/
	HumVar	•Prediction based on sequence, phylogenetic and structural features •Recommended for the evaluation of variants in Mandelian disease where it is essential that variants with drastic effects on the phenotype are identified	Naïve Bayes classifier		✓	0-1	✓	✓	✓			✓							✓		HumVar training dataset (human disease-causing mutations from UniProtand human nsSNPs without annotated involvement in disease, treated as non-damaging)				✓		HumVar testing dataset (human disease-causing mutations from UniProtand human nsSNPs without annotated involvement in disease, treated as non-damaging)	https://www.ncbi.nlm.nih.gov/pmc/articles/PMC2855889/	https://www.ncbi.nlm.nih.gov/pmc/articles/PMC4480630/
PON-P2		•Uses data about evolutionary conservation of sequences, physical and biochemical properties of amino acids, gene ontology (GO) annotations and functional annotations of variation sites	RF	✓	✓	0-1	✓	✓	✓			✓							✓		VariBench				✓		10 fold cross validation (VariBench dataset)	https://www.ncbi.nlm.nih.gov/pubmed/25647319
PredictSNP		•Metatool integrating predictions from MAPP, PolyPhen-1, PolyPhen-2, SIFT, PhD-SNP and SNAP to generate consensus prediction and consensus confidence	Majority voting	✓	✓	(-1) - 1	✓	✓	✓			✓					✓		✓		SwissProt, HGMD, dbSNP, PhenCode, Idbases and locus-specific databases				✓	✓	Protein Mutant Database (version07Mar26) and experimental studies summarized by Yampolsky & Stoltzfus, 2005	https://journals.plos.org/ploscompbiol/article?id=10.1371/journal.pcbi.1003440
PrimateAI		•Uses common human variants (AF>0.1%) and data from population sequencing of six non-human primate species, to train a deep neural network. •Incorporates amino acid sequence flanking the variant of interest and orthologous sequence alignments in other species •Trained separate networks to predict secondary structure and solvent accessibility form sequence alone	NN		✓	0-1	✓	✓	✓		✓	✓				✓			✓		ExAC, gmomAD, great ape genome sequencing project, primate variation data from de Manuel et al, 2016, dbSNP, ClinVar			✓			De novo variants from the DDD study and healthy controls from the SSC autism study	https://www.nature.com/articles/s41588-018-0167-z
PROVEAN		•Protein alignment delta score measures the change in sequence similarity to a homologue before and caused by a variant, assuming that a reduction in similarity is likely to be damaging •Naturally utilises a substitution matrix which implicitly captures information on the substitution frequency and chemical properties of 20 amino acids •Score determined by both the variant amino acid position and…	CD-HIT		✓	(-14) - 13	✓		✓	✓		✓			✓				✓		NCBI NR protein database		✓		✓	✓	UniProtKB/Swiss-Prot, 1KGP and HGMD Functional assays of TP53 (Kato et al. 2003) and ABCA1 (Brunham et al. 2005) activity	https://www.ncbi.nlm.nih.gov/pmc/articles/PMC4528627/	https://journals.plos.org/plosone/article?id=10.1371/journal.pone.0046688
REVEL		•Metatool incorporating: MutPred, VEST, PolyPhen, SIFT, PROVEAN, Mut Assessor, Mut Taster, LRT, GERP, SiPhy, PhyloP and PhastCons predictions	RF		✓	0-1	✓	✓	✓		✓	✓					✓		✓		HGMD (2015.2) disease mutations added after 01/08/2012, ESP (European-American and African-American populations), ARIC and 1KGP Half dataset was used for training, half retained for testing	✓	✓		✓		HGMD, ESP (not overlapping with training datset), SwissVar, ClinVar variants with ACMG classifications by specific submitters	https://www.ncbi.nlm.nih.gov/pubmed/27666373
rfPred		•Metatool integrating predictions from SIFT, Polyphen2, LRT, PhyloP and MutationTaster	RF		✓	0-1	✓	✓	✓	✓	✓	✓						✓	✓		OMIM and 1KGP.	✓			✓		EXOVAR dataset, ClinVar, 1KGP, gene specific variants (COL4A5, COL7A1) and dbSNP	https://www.biorxiv.org/content/10.1101/037127v1.full
SIFT		•Sequence homology/conservation used to predict the effect of amino acid substitution on protein function, incorporating type and position of change •Normalised value calculated against all possible 20 amino acid changes	Statistical methods, other		✓	0-1	✓					✓								✓	Functional studies: LacI (E.Coli) (Markiewicz et al. 1994; Suckow et al. 1996), HIV-1 protease (Loeb et al. 1989) and Bacteriophage T4 lysozyme (Rennell et al. 1991)				✓		SWISS-PROT/TrEMBL, dbSNP nsSNVs in normal individuals detected by the Whitehead Institute (Cargill et al. 1999)	https://www.ncbi.nlm.nih.gov/pmc/articles/PMC168916/	https://www.ncbi.nlm.nih.gov/pubmed/11337480	https://www.ncbi.nlm.nih.gov/pubmed/11875032
SiPhy		•Segments sequences into constrained and non-constrained regions •Depends heavily on the underlying alignment and exploits deeply sequenced phylogenies to assess both unlikely substitution patterns and slowdowns/accelerations in mutation rates •Generates conservation score taking mutation type into account	HMM		✓	0-20	✓					✓		✓					✓		Multiple sequence alignment				✓		ENCODE regions	https://academic.oup.com/bioinformatics/article/25/12/i54/187307
SNAP2		•Evolutionary information from automatically generated multiple sequence alignments provided strongest prediction signal •Other incorporated features included amino acid composition, secondary structure, solvent accessibility composition, protein length, residue flexibility, physicochemical properties (charge, hydrophobicity, volume) and others •Swiss-Prot functional domain annotations and SIFT p…	NN	✓	✓	(-100) - 100	✓	✓	✓			✓						✓	✓		OMIM, Protein Mutation Database, Swiss-Prot. HumVar			✓	✓	✓	OMIM, Protein Mutation Database, Swiss-Prot. HumVar, functional study results from Markiewicz et al, 1994 & Loeb et al, 1989	https://rostlab.org/owiki/index.php/Snap2	https://github.com/Rostlab/SNAP2	https://www.ncbi.nlm.nih.gov/pmc/articles/PMC4480835/pdf/1471-2164-16-S8-S1.pdf
SNPs3D		•Assigns molecular functional effects of non-synonymous nsSNPs based on protein structures and sequence conservation	SVM	✓	✓	0-1	✓	✓				✓					✓		✓		dbSNP, HGMD							https://www.ncbi.nlm.nih.gov/pubmed/16551372
SuSPect (Disease-Susceptibility-based SAV Phenotype Prediction)		•Combines sequence and structural features with protein-protein interaction network information	SVM		✓	0-100	✓	✓				✓							✓		Humsavar database (UniProt)				✓		Varibench	https://www.sciencedirect.com/science/article/pii/S0022283614002253?via%3Dihub
VEST3		•Variants included in training dataset described by a vector of 86 quantitative features available through the SNVBox database •Score represents the fraction of decision trees in the RF which voted for the pathogenicity class	RF		✓	0-1	✓	✓	✓		✓	✓					✓		✓		HGMD, ESP and 1KGP		✓		✓		HGMD, ESP and 1KGP.	https://www.ncbi.nlm.nih.gov/pubmed/23819870
VEST4		•Variants included in training dataset described by a vector of 86 quantitative features available through the SNVBox database •Score represents the fraction of decision trees in the RF which voted for the pathogenicity class	RF		✓	0-1	✓	✓	✓		✓	✓					✓		✓		HGMD, ESP and 1KGP		✓		✓		HGMD, ESP and 1KGP	http://cravat.us/CRAVAT/	https://www.ncbi.nlm.nih.gov/pubmed/23819870

## Sheet: SupTable2_Assay_Thresholds
GENE	Assay type	Assay overview	Assay scoring	Classification ‘Tolerated’	Classification ‘Deleterious’	Reference
BRCA1	HAP1 survival assay	Assay of cellular fitness of HAP1, survival of which is dependent on intact BRCA1 function. Impact on HAP1 survival was examined for 3893 variants in the 13 exons comprising the RING and BRCT functional domains generated via saturation genome editing.	Scores for cell survival were log- normalised across experiments using global medians.	HAP1 functional score >-0.748	HAP1 functional score <-1.328	Findlay et al 2018
BRCA2	Homologous Recombination Deficiency (HDR) assay	BRCA2 cDNA expression constructs and iSce1 expression plasmids were co-transfected into DR-GFP BRCA2-deﬁcient V-C8 cells. Change in GFP expressing cells was quantified (equivalent to the effect on HDR) using fluorescence-activated cell sorting (FACS) and then normalised using wildtype and pathogenic controls. Functional data was available for 252 missense variants in the DNA binding domain (amino…	HDR-fold changes were assessed using GFP expressing cell fold changes. Scores were normalised and rescaled in relation to a pathogenic and wild-type control	HDR assay score >2.25 (95% prob neutrality)	HDR assay score <1.78 (95% prob pathogenicity)	Guidugli et al, 2014, Guidugli et al 2018, Richardson et al 2021
MSH2	6-TG resistance assay	Single amino-acid saturation mutagenesis was applied to generate libraries comprising every possible missense, synonymous, and nonsense variant, which was cloned into a lentiviral vector and transduced into HAP1 cells. Cells were treated with purine analog 6 thioguanine (6-TG), which is selectively toxic to mismatch repair (MMR) proficient cells, creating lesions that MMR machinary recognises but…	Median loss of function score taken for each amino acid across three replicates. Score derived from the log2-ratio of variant's frequency after 6-TG treatment divided by its frequency after mock treatment.	Loss of function score <0	Loss of function score >0	Jia et al, 2021
PTEN	Phosphatase activity assay	Artificial humanised yeast model used to assess the effect of nonsynonymous variants on the lipid phosphatase activity of phosphatase and tensin homolog, with cell profileration rate proportional to the ability of the variant to convert PIP2 to PIP3. Co-expression of wild-type PTEN, but not catalytically dead mutants, catalyses the reverse reaction, restoring the PIP2 pool and allowing the yeast …	Fitness scores were natural log-scaled and wild-type normalised	High confidence fitness score >-1.11 (the lower 95th percentile (two-tailed) of observed scores for synonymous variants)	High confidence fitness score <-2.13 (the upper 95th percentile (two-tailed) of scores for nonsense variants at positions 1-349)	Mighell et al 2018
	Variant Abundance by Massively Parallel Sequencing (VAMP-seq) assay	Barcoded, site saturation mutagenesis libraries of each protein were separately recombined into an engineered HEK 293T cell line. Fluorescent markers measured the steady state abundance of protein variants in the cultured cells with green fluorescence signal reflecting abundance of EGFP fusion. To control for expression, mCherry was either co-transcriptionally or cotranslationally expressed and t…	Final abundance scores and confidence intervals computed from the mean of the min–max-normalized abundance scores across eight replicate experiments. Normalisation incorporated the weighted average value of the wildtype and median weighted average value of non-terminal nonsense variants from positions 51-349	Lower confidence interval of abundance score >0.71 (threshold based on abundance score that separated the 95% most abundant synonymous variants from the 5% lowest abundance synonymous variants)	Upper confidence interval <0.71 (threshold based on abundance score that separated the 95% most abundant synonymous variants from the 5% lowest abundance synonymous variants	Matreyek et al, 2018
TP53	Transactivation assay	Yeast-based transactivation assays performed for 2314 variants introduced by site-directed mutagenesis, using reporter plasmids with eight different P53 binding sequences as transcriptional enhancer elements.	Median score across across transactivation assay for 8 promoter sequences	median=76-140% transactivation activity	median=≤20% transactivation activity	Kato et al., 2003, Fortuno et al, 2020
	Nutlin assay (Dominant negative effect)	Nutlin-3 inhibits cell proliferation by disrupting interaction between p53 and MDM2, facilitating p53 activation. Following nutlin-3 treatment in p53-wild-type cells, cells expressing mutant P53 from DN alleles proliferate normally (i.e. demonstrate partial nutlin-3 resistance), whereas the nutlin-3 response in p53-null cells is unaffected. Etoposide is a double stranded break (DSB) inducing agen…	Nutlin-3 z-score of p53WT cells compared to z score for silent variants	p53WT Nutlin-3 z-score <0.61 (>3SD from z score for silent variants)	p53WT Nutlin-3 z-score ≥0.61 (>3SD from z score for silent variants)	Giacomelli et al., 2018, ClinGen 2019
	Etoposide asssay (Loss of function effect)		Etoposide z-score of p53 null cells compared to z score for silent variants	P53Null Etoposide z-score >-0.21 (>3SD from z score for silent variants)	p53Null Etoposide z-score ≤-0.21 (>3SD from z score for silent variants)

## Sheet: SupTable3_Variant_Breakdowns
	Variant group	BRCA1	BRCA2	MSH2	PTEN	TP53	ALL
	Eligible non-synonymous (all)	2321	237	5212	2380	2314	12464
VARIANTS EXCLUDED	Start gain	50	3	121	50	57	281
	Start loss	99	2	150	48	72	371
	Nonsense	138	0	0	129	0	267
	Splice-region flanking	144	4	156	86	102	492
	ASSAY INTERMEDIATE/CONFLICTING	249	42	2	1231	252	1776
VARIANTS INCLUDED	ASSAY DEL	371	64	372	193	413	1413
	ASSAY TOL	1270	124	4411	764	1454	8023
	TOTAL	1641	188	4783	957	1867	9436

## Sheet: SupTable4_Assay_ClinVar
BRCA1
		Functional Assays			Total DEL/TOL	72
		DEL	TOL	Intermediate	Sensitivity	0.964912
ClinVar	Path/LP	55	2	3	Specificity	0.933333
	Benign/LB	1	14	0	Balanced Accuracy	0.949123
BRCA2
		Functional Assays			Total DEL/TOL	37
		DEL	TOL	Intermediate	Sensitivity	0.944444
ClinVar	Path/LP	17	1	0	Specificity	1
	Benign/LB	0	19	0	Balanced Accuracy	0.972222
MSH2
		Functional Assays			Total DEL/TOL	71
		DEL	TOL	Intermediate	Sensitivity	0.87234
ClinVar	Path/LP	41	6	0	Specificity	0.916667
	Benign/LB	2	22	0	Balanced Accuracy	0.894504
PTEN
		Functional Assays			Total DEL/TOL	43
		DEL	TOL	Intermediate	Sensitivity	0.697674
ClinVar	Path/LP	30	13	46	Specificity	N/A
	Benign/LB	0	0	1	Balanced Accuracy	N/A
TP53
		Functional Assays			Total DEL/TOL	110
		DEL	TOL	Intermediate	Sensitivity	0.970588
ClinVar	Path/LP	99	3	2	Specificity	1
	Benign/LB	0	8	0	Balanced Accuracy	0.985294
ALL
		Functional Assays			Total DEL/TOL	333
		DEL	TOL	Intermediate	Sensitivity	0.906367
ClinVar	Path/LP	242	25	51	Specificity	0.954545
	Benign/LB	3	63	1	Balanced Accuracy	0.930456

## Sheet: SupTable5_Tool_Thresholds
Tool name	Analysis label	Discretisation thresholds	Source of data values
Align GVGD	alignGVGD_a	TOL (C0, C15); VUS (C25, C35, C45); DEL (C55, C65)	Alamut-HT
	alignGVGD_b	TOL (C0, C15, C25); VUS (C35); DEL (C45, C55, C65)
BayesDEL	BayesDEL_MaxAF_universal	TOL (=< 0.069); DEL (> 0.069)	BayesDEL webserver (http://fengbj-laboratory.org/BayesDel/BayesDel.html)
	BayesDEL_NoMaxAF_universal	TOL (=< -0.057); DEL (> -0.057)
	BayesDEL_MaxAF_genespecific	TOL (=<0.074, =< -0.11, =< -0.029, =< 0.26, =< 0.089); DEL (> 0.074, > -0.11, > -0.029, > 0.26, > 0.089) {order: BRCA1, BRCA2, TP53, MSH2, PTEN}
	BayesDEL_NoMaxAF_genespecific	TOL (=< -0.07, =< -0.34, =< -0.23, =< 0.4, =< 0.03); DEL (> -0.07, > -0.34, > -0.23, > 0.4, > 0.03) {order: BRCA1, BRCA2, TP53, MSH2, PTEN}
CADD	CADD_phred_a	TOL (=< 15); DEL (> 15)	Annovar (dbnsfp33a database)
	CADD_phred_b	TOL (< 10); VUS (10 - 20); DEL (>=20)
CHASM	CHASM	TOL (<0.5); DEL (>=0.5)	CHASM webserver (http://cravat.us/CRAVAT/)
ClinPred	ClinPred	TOL (<0.5); DEL (>=0.5)	ClinPred webserver (https://sites.google.com/site/clinpred/products-services)
Condel	Condel	TOL (<0.5); DEL (>=0.5)	Condel webserver (http://bbglab.irbbarcelona.org/fannsdb/query/condel)
DANN	DANN_a	TOL (< 0.9); DEL (>= 0.9)	Annovar (dbnsfp33a database)
	DANN_b	TOL (=< 0.85); VUS (0.85 - 0.95); DEL (>= 0.95)
	DANN_c	TOL (< 0.99); DEL (>= 0.99)
Eigen	Eigen-PC_a	TOL (=< 0); DEL (> 0)	Annovar (dbnsfp35c database)
	Eigen-PC_b	TOL (< 0); VUS (0 - 0.5); DEL (> 0.5)
FATHMM	FATHMM	TOL (> -1.5); DEL (=< -1.5)	Annovar (dbnsfp35c database)
fathmm-MKL	fathmm.MKL_coding	TOL (< 0.5); DEL (>= 0.5)	Annovar (dbnsfp35c database)
Gavin	Gavin	Returns categorical output (TOL, VUS, DEL)	Gavin webserver (https://molgenis20.gcc.rug.nl/)
GenoCanyon	GenoCanyon	TOL (=< 0.5); DEL (> 0.5)	Annovar (dbnsfp35c database)
GERP++	GERP++_RS_a	TOL (< 0); DEL (>= 0)	Annovar (dbnsfp35c database)
	GERP++_RS_b	TOL (< 2); DEL (>= 2)
	GERP++_RS_c	TOL (< 4); DEL (>= 4)
Grantham score	Grantham_a	TOL (=<100); DEL (>100)	Gratham et al., 1974 https://pubmed.ncbi.nlm.nih.gov/4843792/
	Grantham_b	TOL (<51); VUS (51-151); DEL (>151)
Integrated fitCons	Integrated_fitCons_a	TOL (=< 0.7); DEL (> 0.7)	Annovar (dbnsfp35c database)
	Integrated_fitCons_b	TOL (=< 0.5); DEL (> 0.5)
LRT	LRT	TOL (>0.001), DEL (=<0.001)	Annovar (dbnsfp35c database)
M-CAP	M-CAP	TOL (=< 0.025); DEL (> 0.025)	Annovar (dbnsfp35c database)
Meta-SNP	Meta-SNP	TOL (Neutral); DEL (Disease) or TOL (<0.5); DEL (>=0.5)	Meta-SNP webserver (http://snps.biofold.org/meta-snp/)
MetaLR	MetaLR	TOL (=< 0.5); DEL (> 0.5)	Annovar (dbnsfp35c database)
MetaSVM	MetaSVM	TOL (=< 0); DEL (> 0)	Annovar (dbnsfp35c database)
MLP	MLP_a	TOL (<0.3); DEL (>=0.3)	MLP webserver (http://score.generesearch.ru/services/badmut/)
	MLP_b	TOL (<0.5); DEL (>=0.5)
	MLP_c	TOL (<0.5); DEL (>=0.7)
MSC	MSC_CADD	TOL (low); VUS (unknown); DEL (high)	MSC webserver (http://pec630.rockefeller.edu:8080/MSC/)
	MSC_PolyPhen2	TOL (low); VUS (unknown); DEL (high)
	MSC_SIFT	TOL (low); VUS (unknown); DEL (high)
MutationAssessor	MutationAssessor	TOL (neutral =<0.80, low impact 0.8-1.9); DEL (medium impact 1.9-3.5, high impact > 3.5)	Annovar (dbnsfp35c database)
MutationTaster	MutationTaster	TOL (polymorphism, polymorphism_automatic); DEL (disease_causing_automatic, disease_causing)	Annovar (dbnsfp35c database)
MutPred	MutPred_a	TOL (=< 0.3); DEL (> 0.5)	Annovar (dbnsfp35c database)
	MutPred_b	TOL (=< 0.68); DEL (> 0.68)
	MutPred_c	TOL (< 0.32); VUS (0.32 - 0.68); DEL (> 0.68)
MVP	MVP	TOL (=<0.7); DEL (>0.7)	Precomputed scores (https://figshare.com/articles/dataset/Predicting_pathogenicity_of_missense_variants_by_deep_learning/13204118)
PANTHER	PANTHER	TOL (<0.5); DEL (>=0.5)	Meta-SNP webserver (http://snps.biofold.org/meta-snp/)
phastCons100way (vertebrate)	phastCons100way_vertebrate	TOL (=< 0.99); DEL (> 0.99)	Annovar (dbnsfp35c database)
phastCons20way (mammalian)	phastCons20way_mammalian	TOL (=< 0.99); DEL (> 0.99)	Annovar (dbnsfp35c database)
PhD-SNPg	PhD-SNPg_p005	TOL (<0.5); DEL (>=0.5)	PhD-SNPg webserver (http://snps.biofold.org/phd-snpg/)
	PhD-SNPg_all	TOL (<0.5); DEL (>=0.5)
phyloP100way (vertebrate)	phyloP100way_vertebrate	TOL (=< 2); DEL (> 2)	Annovar (dbnsfp35c database)
phyloP20way (mammalian)	phyloP20way_mammalian	TOL (=< 0.95); DEL (> 0.95)	Annovar (dbnsfp35c database)
PMut	PMut	TOL (<0.5); DEL (>=0.5)	PMut webserver (http://mmb.pcb.ub.es/PMut/)
Polyphen2 HumDIV	Polyphen2_HumDIV	TOL (benign =< 0.452); DEL (probably damaging >=0.957, possibly damaging 0.453 - 0.956)	Annovar (ljb26_all database)
Polyphen2 HumVAR	Polyphen2_HumVAR	TOL (benign =< 0.446); DEL (probably damaging >=0.909, possibly damaging 0.447 - 0.909)	Annovar (ljb26_all database)
PON-P2	PON-P2	TOL (neutral); VUS (unknown); DEL (pathogenic)	PON-P2 webserver (http://structure.bmc.lu.se/PON-P2/genomic_submission.html/)
PredictSNP	PredictSNP	TOL (neutral); VUS (unknown); DEL (deleterious)	PredictSNP webserver (https://loschmidt.chemi.muni.cz/predictsnp2/)
primateAI	primateAI_a	TOL (<0.6); VUS (0.6-0.8); DEL (>=0.8)	Precomputed scores (https://basespace.illumina.com)
	primateAI_b	TOL (<0.7); DEL (>=0.7)
PROVEAN	PROVEAN	TOL (> -2.5); DEL (=< -2.5)	Annovar (dbnsfp35c database)
Revel	Revel_a	TOL (<0.4); VUS (0.4-0.7); DEL (>0.7)	Revel webserver (https://sites.google.com/site/revelgenomics/)
	Revel_b	TOL (=<0.7); DEL (>0.7)
	Revel_c	TOL (=<0.5); DEL (>0.5)
rfPred	rfPred	TOL (<0.5); DEL (>=0.5)	rfPred webserver (http://www.sbim.fr/rfPred/)
SIFT	SIFT	TOL (>0.05), DEL (=<0.05)	Annovar (dbnsfp35c database)
SiPhy (29way)	SiPhy_29way_logOdds	TOL (< 12); DEL (>= 12)	Annovar (dbnsfp35c database)
SNAP2	SNAP2	TOL (neutral); DEL (effect)	SNAP2 webserver (https://rostlab.org/services/snap2web/)
SNPs3D	SNPs3D	TOL (>=0); DEL (<0)	SNPs3D webserver (http://www.snps3d.org/)
SuSPect	SuSPect	TOL (<50); DEL (>=50)	SuSPect webserver (http://www.sbg.bio.ic.ac.uk/servers/suspect/)
VEST3	VEST_a	TOL (<0.4); VUS (0.4-0.7); DEL (>0.7)	Annovar (dbnsfp33a database)
	VEST_b	TOL (=<0.7); DEL (>0.7)	Annovar (dbnsfp33a database)
	VEST_c	TOL (=<0.5); DEL (>0.5)	Annovar (dbnsfp33a database)
VEST4	VEST4	TOL (<0.5); DEL (>=0.5)	VEST4 webserver (http://cravat.us/CRAVAT/)
Combination of Revel_b and alignGVGD_a	Combined-Revel_b-AND-alignGVGD_a	Consensus variant effect is used. If they are discordant categories, the variant is considered as VUS.
Combination of Revel_b and Eigen-PC_b	Combined-Revel_b-AND-Eigen-PC_b	Consensus variant effect is used. If they are discordant categories, the variant is considered as VUS.
Combination of Revel_b and Meta-SNP	Combined-Revel_b-AND-Meta-SNP	Consensus variant effect is used. If they are discordant categories, the variant is considered as VUS.
Combination of Revel_b and MutationTaster	Combined-Revel_b-AND-MutationTaster	Consensus variant effect is used. If they are discordant categories, the variant is considered as VUS.
Combination of Revel_b and MutPred_b	Combined-Revel_b-AND-MutPred_b	Consensus variant effect is used. If they are discordant categories, the variant is considered as VUS.
Combination of Revel_b and PANTHER	Combined-Revel_b-AND-PANTHER	Consensus variant effect is used. If they are discordant categories, the variant is considered as VUS.
Combination of Revel_b and Polyphen2_HVAR	Combined-Revel_b-AND-Polyphen2_HVAR	Consensus variant effect is used. If they are discordant categories, the variant is considered as VUS.
Combination of Revel_b and PMut	Combined-Revel_b-AND-PMut	Consensus variant effect is used. If they are discordant categories, the variant is considered as VUS.
Combination of Revel_b and PMut and rfPred	Combined-Revel_b-AND-PMut-AND-rfPred	Consensus variant effect is used. If they are discordant categories, the variant is considered as VUS.
Combination of Revel_b and rfPred	Combined-Revel_b-AND-rfPred	Consensus variant effect is used. If they are discordant categories, the variant is considered as VUS.
Combination of Revel_b and VEST3_c	Combined-Revel_b-AND-VEST3_c	Consensus variant effect is used. If they are discordant categories, the variant is considered as VUS.
Combination of PANTHER and Meta-SNP	Combined-PANTHER-AND-Meta-SNP	Consensus variant effect is used. If they are discordant categories, the variant is considered as VUS.
Combination of PMut and rfPred	Combined-PMut-AND-rfPred	Consensus variant effect is used. If they are discordant categories, the variant is considered as VUS.
Combination of Polyphen2_HVAR and SIFT and MutationTaster	Combined-Polyphen2_HVAR-AND-SIFT-AND-MutationTaster	Consensus variant effect is used. If they are discordant categories, the variant is considered as VUS.

## Sheet: SupTable6_Tool_Counts
tool	ALL_TP	ALL_FN	ALL_total_DEL_true	ALL_FP	ALL_TN	ALL_total_TOL_true	ALL_total_DEL_pred	ALL_total_TOL_pred	ALL_total_all	BRCA1_TP	BRCA1_FN	BRCA1_total_DEL_true	BRCA1_FP	BRCA1_TN	BRCA1_total_TOL_true	BRCA1_total_DEL_pred	BRCA1_total_TOL_pred	BRCA1_total_all	BRCA2_TP	BRCA2_FN	BRCA2_total_DEL_true	BRCA2_FP	BRCA2_TN	BRCA2_total_TOL_true	BRCA2_total_DEL_pred	BRCA2_total_TOL_pred	BRCA2_total_all	MSH2_TP	MSH2_FN	MSH2_total_DEL_true	MSH2_FP	MSH2_TN	MSH2_total_TOL_true	MSH2_total_DEL_pred	MSH2_total_TOL_pred	MSH2_total_all	PTEN_TP	PTEN_FN	PTEN_total_DEL_true	PTEN_FP	PTEN_TN	PTEN_total_TOL_true	PTEN_total_DEL_pred	PTEN_total_TOL_pred	PTEN_total_all	TP53_TP	TP53_FN	TP53_total_DEL_true	TP53_FP
alignGVGD_a	615	602	1217	445	7232	7677	1060	7834	8894	197	105	302	109	1070	1179	306	1175	1481	50	6	56	52	52	104	102	58	160	34	325	359	79	4268	4347	113	4593	4706	67	98	165	35	681	716	102	779	881	267	68	335	170
alignGVGD_b	658	664	1322	496	7418	7914	1154	8082	9236	213	125	338	117	1123	1240	330	1248	1578	52	8	60	55	64	119	107	72	179	38	326	364	90	4305	4395	128	4631	4759	74	103	177	42	704	746	116	807	923	281	102	383	192
BayesDEL_MaxAF_genespecific	1386	27	1413	5607	2414	8021	6993	2441	9434	369	2	371	1152	118	1270	1521	120	1641	64	0	64	107	16	123	171	16	187	353	19	372	2314	2096	4410	2667	2115	4782	187	6	193	647	117	764	834	123	957	413	0	413	1387
BayesDEL_MaxAF_universal	1406	7	1413	7196	825	8021	8602	832	9434	369	2	371	1161	109	1270	1530	111	1641	64	0	64	81	42	123	145	42	187	371	1	372	4082	328	4410	4453	329	4782	189	4	193	684	80	764	873	84	957	413	0	413	1188
BayesDEL_NoMaxAF_genespecific	1301	112	1413	3868	4153	8021	5169	4265	9434	364	7	371	1011	259	1270	1375	266	1641	64	0	64	122	1	123	186	1	187	278	94	372	890	3520	4410	1168	3614	4782	182	11	193	474	290	764	656	301	957	413	0	413	1371
BayesDEL_NoMaxAF_universal	1388	25	1413	6333	1688	8021	7721	1713	9434	364	7	371	985	285	1270	1349	292	1641	63	1	64	92	31	123	155	32	187	366	6	372	3696	714	4410	4062	720	4782	184	9	193	598	166	764	782	175	957	411	2	413	962
CADD_phred_a	1394	18	1412	6417	1589	8006	7811	1607	9418	369	1	370	1134	125	1259	1503	126	1629	64	0	64	114	9	123	178	9	187	369	3	372	3699	707	4406	4068	710	4778	187	6	193	616	148	764	803	154	957	405	8	413	854
CADD_phred_b	1365	3	1368	5546	779	6325	6911	782	7693	367	0	367	1029	40	1069	1396	40	1436	64	0	64	110	3	113	174	3	177	361	0	361	3197	277	3474	3558	277	3835	180	1	181	468	31	499	648	32	680	393	2	395	742
CHASM	1401	12	1413	7207	814	8021	8608	826	9434	371	0	371	1270	0	1270	1641	0	1641	64	0	64	123	0	123	187	0	187	365	7	372	4035	375	4410	4400	382	4782	188	5	193	651	113	764	839	118	957	413	0	413	1128
ClinPred	1394	19	1413	6120	1901	8021	7514	1920	9434	367	4	371	931	339	1270	1298	343	1641	64	0	64	84	39	123	148	39	187	366	6	372	3657	753	4410	4023	759	4782	192	1	193	716	48	764	908	49	957	405	8	413	732
Condel	1394	19	1413	7046	975	8021	8440	994	9434	362	9	371	1042	228	1270	1404	237	1641	63	1	64	115	8	123	178	9	187	370	2	372	3910	500	4410	4280	502	4782	186	7	193	547	217	764	733	224	957	413	0	413	1432
DANN_a	1399	13	1412	6982	1024	8006	8381	1037	9418	365	5	370	1092	167	1259	1457	172	1629	64	0	64	117	6	123	181	6	187	372	0	372	3990	416	4406	4362	416	4778	192	1	193	716	48	764	908	49	957	406	7	413	1067
DANN_b	1386	6	1392	6537	839	7376	7923	845	8768	365	3	368	1017	134	1151	1382	137	1519	64	0	64	114	5	119	178	5	183	371	0	371	3795	324	4119	4166	324	4490	191	0	191	670	34	704	861	34	895	395	3	398	941
DANN_c	1197	215	1412	4724	3282	8006	5921	3497	9418	318	52	370	734	525	1259	1052	577	1629	56	8	64	96	27	123	152	35	187	331	41	372	2828	1578	4406	3159	1619	4778	162	31	193	465	299	764	627	330	957	330	83	413	601
Eigen-PC_a	1342	70	1412	5539	2467	8006	6881	2537	9418	356	14	370	737	522	1259	1093	536	1629	63	1	64	92	31	123	155	32	187	364	8	372	3424	982	4406	3788	990	4778	191	2	193	731	33	764	922	35	957	368	45	413	555
Eigen-PC_b	1078	70	1148	2859	2464	5323	3937	2534	6471	278	14	292	278	522	800	556	536	1092	59	1	60	68	31	99	127	32	159	332	8	340	1930	979	2909	2262	987	3249	171	2	173	392	33	425	563	35	598	238	45	283	191
FATHMM	1367	45	1412	7611	395	8006	8978	440	9418	330	40	370	932	327	1259	1262	367	1629	59	5	64	64	59	123	123	64	187	372	0	372	4398	8	4406	4770	8	4778	193	0	193	763	1	764	956	1	957	413	0	413	1454
fathmm-MKL_coding	1378	34	1412	6860	1146	8006	8238	1180	9418	363	7	370	913	346	1259	1276	353	1629	64	0	64	101	22	123	165	22	187	371	1	372	4235	171	4406	4606	172	4778	193	0	193	763	1	764	956	1	957	387	26	413	848
Gavin	780	80	860	3019	1354	4373	3799	1434	5233	147	8	155	496	64	560	643	72	715	57	3	60	84	24	108	141	27	168	110	40	150	1338	602	1940	1448	642	2090	61	21	82	254	57	311	315	78	393	405	8	413	847
GenoCanyon	1073	339	1412	5319	2687	8006	6392	3026	9418	139	231	370	265	994	1259	404	1225	1629	62	2	64	99	24	123	161	26	187	339	33	372	3339	1067	4406	3678	1100	4778	193	0	193	760	4	764	953	4	957	340	73	413	856
GERP++_RS_a	1386	26	1412	7340	666	8006	8726	692	9418	364	6	370	1104	155	1259	1468	161	1629	64	0	64	114	9	123	178	9	187	367	5	372	4238	168	4406	4605	173	4778	192	1	193	764	0	764	956	1	957	399	14	413	1120
GERP++_RS_b	1348	64	1412	6628	1378	8006	7976	1442	9418	353	17	370	925	334	1259	1278	351	1629	62	2	64	100	23	123	162	25	187	366	6	372	3959	447	4406	4325	453	4778	189	4	193	748	16	764	937	20	957	378	35	413	896
GERP++_RS_c	1191	221	1412	5302	2704	8006	6493	2925	9418	304	66	370	580	679	1259	884	745	1629	58	6	64	88	35	123	146	41	187	343	29	372	3372	1034	4406	3715	1063	4778	184	9	193	713	51	764	897	60	957	302	111	413	549
Grantham_a	712	701	1413	2280	5743	8023	2992	6444	9436	193	178	371	338	932	1270	531	1110	1641	27	37	64	33	91	124	60	128	188	192	180	372	1272	3139	4411	1464	3319	4783	89	104	193	215	549	764	304	653	957	211	202	413	422
Grantham_b	245	258	503	546	2528	3074	791	2786	3577	74	67	141	68	457	525	142	524	666	7	10	17	15	30	45	22	40	62	59	62	121	305	1401	1706	364	1463	1827	32	37	69	61	243	304	93	280	373	73	82	155	97
Integrated_fitCons_a	1280	132	1412	7270	736	8006	8550	868	9418	306	64	370	967	292	1259	1273	356	1629	8	56	64	25	98	123	33	154	187	363	9	372	4065	341	4406	4428	350	4778	190	3	193	759	5	764	949	8	957	413	0	413	1454
LRT	1240	172	1412	5008	2936	7944	6248	3108	9356	285	85	370	394	865	1259	679	950	1629	62	2	64	86	37	123	148	39	187	347	25	372	3392	1014	4406	3739	1039	4778	192	1	193	728	36	764	920	37	957	354	59	413	408
M-CAP	1410	2	1412	7726	271	7997	9136	273	9409	370	0	370	1258	1	1259	1628	1	1629	64	0	64	118	1	119	182	1	183	370	2	372	4147	255	4402	4517	257	4774	193	0	193	762	2	764	955	2	957	413	0	413	1441
MetaSNP	1304	109	1413	2688	5335	8023	3992	5444	9436	348	23	371	582	688	1270	930	711	1641	61	3	64	43	81	124	104	84	188	335	37	372	1446	2965	4411	1781	3002	4783	167	26	193	268	496	764	435	522	957	393	20	413	349
MetaLR	1370	42	1412	6532	1474	8006	7902	1516	9418	352	18	370	888	371	1259	1240	389	1629	63	1	64	81	42	123	144	43	187	356	16	372	3487	919	4406	3843	935	4778	186	7	193	672	92	764	858	99	957	413	0	413	1404
MetaSVM	1360	52	1412	5730	2276	8006	7090	2328	9418	349	21	370	698	561	1259	1047	582	1629	63	1	64	78	45	123	141	46	187	351	21	372	2974	1432	4406	3325	1453	4778	184	9	193	593	171	764	777	180	957	413	0	413	1387
MLP_a	1406	7	1413	7861	160	8021	9267	167	9434	370	1	371	1246	24	1270	1616	25	1641	64	0	64	112	11	123	176	11	187	370	2	372	4317	93	4410	4687	95	4782	193	0	193	756	8	764	949	8	957	409	4	413	1430
MLP_b	1399	14	1413	7485	536	8021	8884	550	9434	367	4	371	1147	123	1270	1514	127	1641	63	1	64	88	35	123	151	36	187	368	4	372	4093	317	4410	4461	321	4782	193	0	193	748	16	764	941	16	957	408	5	413	1409
MLP_c	1380	33	1413	6466	1555	8021	7846	1588	9434	357	14	371	895	375	1270	1252	389	1641	63	1	64	64	59	123	127	60	187	363	9	372	3453	957	4410	3816	966	4782	190	3	193	709	55	764	899	58	957	407	6	413	1345
MSC-CADD-based	1393	20	1413	6747	1276	8023	8140	1296	9436	370	1	371	1148	122	1270	1518	123	1641	64	0	64	119	5	124	183	5	188	370	2	372	3992	419	4411	4362	421	4783	192	1	193	730	34	764	922	35	957	397	16	413	758
MSC-PolyPhen2-based	1388	25	1413	5846	2175	8021	7234	2200	9434	366	5	371	1074	196	1270	1440	201	1641	64	0	64	122	1	123	186	1	187	366	6	372	3213	1197	4410	3579	1203	4782	193	0	193	744	20	764	937	20	957	399	14	413	693
MSC-SIFT-based	1150	70	1220	3307	3950	7257	4457	4020	8477	363	8	371	976	294	1270	1339	302	1641	64	0	64	88	35	123	152	35	187	314	58	372	1350	3060	4410	1664	3118	4782										409	4	413	893
MutationAssessor	1318	77	1395	4226	3672	7898	5544	3749	9293	323	30	353	502	652	1154	825	682	1507	63	1	64	104	19	123	167	20	187	355	17	372	2591	1815	4406	2946	1832	4778	176	17	193	366	398	764	542	415	957	401	12	413	663
MutationTaster	1384	28	1412	6713	1293	8006	8097	1321	9418	366	4	370	979	280	1259	1345	284	1629	63	1	64	94	29	123	157	30	187	368	4	372	4093	313	4406	4461	317	4778	193	0	193	759	5	764	952	5	957	394	19	413	788
MutPred_a	1083	329	1412	4007	3999	8006	5090	4328	9418	90	280	370	138	1121	1259	228	1401	1629	60	4	64	73	50	123	133	54	187	353	19	372	2909	1497	4406	3262	1516	4778	180	13	193	362	402	764	542	415	957	400	13	413	525
MutPred_b	942	470	1412	1749	6257	8006	2691	6727	9418	64	306	370	52	1207	1259	116	1513	1629	57	7	64	41	82	123	98	89	187	302	70	372	1255	3151	4406	1557	3221	4778	143	50	193	109	655	764	252	705	957	376	37	413	292
MutPred_c	942	281	1223	1749	2026	3775	2691	2307	4998	64	258	322	52	933	985	116	1191	1307	57	3	60	41	36	77	98	39	137	302	6	308	1255	273	1528	1557	279	1836	143	5	148	109	159	268	252	164	416	376	9	385	292
MVP	1410	3	1413	7693	326	8019	9103	329	9432	370	1	371	1037	233	1270	1407	234	1641	64	0	64	121	1	122	185	1	186	371	1	372	4377	32	4409	4748	33	4781	192	1	193	745	19	764	937	20	957	413	0	413	1413
PANTHER	934	162	1096	1335	2860	4195	2269	3022	5291	328	43	371	475	795	1270	803	838	1641	59	4	63	86	29	115	145	33	178	44	37	81	262	903	1165	306	940	1246	145	47	192	221	514	735	366	561	927	358	31	389	291
phastCons100way_vertebrate	1311	101	1412	6208	1798	8006	7519	1899	9418	346	24	370	818	441	1259	1164	465	1629	64	0	64	94	29	123	158	29	187	363	9	372	3982	424	4406	4345	433	4778	192	1	193	762	2	764	954	3	957	346	67	413	552
phastCons20way_mammalian	1023	389	1412	5346	2660	8006	6369	3049	9418	269	101	370	621	638	1259	890	739	1629	47	17	64	59	64	123	106	81	187	337	35	372	3596	810	4406	3933	845	4778	192	1	193	763	1	764	955	2	957	178	235	413	307
PhD-SNPg-all	1346	64	1410	5896	1924	7820	7242	1988	9230	349	22	371	700	570	1270	1049	592	1641	64	0	64	89	34	123	153	34	187	358	11	369	3659	550	4209	4017	561	4578	193	0	193	748	16	764	941	16	957	382	31	413	700
PhD-SNPg-p005	980	430	1410	3528	4292	7820	4508	4722	9230	137	234	371	146	1124	1270	283	1358	1641	58	6	64	56	67	123	114	73	187	313	56	369	2436	1773	4209	2749	1829	4578	177	16	193	606	158	764	783	174	957	295	118	413	284
phyloP100way_vertebrate	1276	136	1412	5708	2298	8006	6984	2434	9418	324	46	370	613	646	1259	937	692	1629	63	1	64	92	31	123	155	32	187	358	14	372	3684	722	4406	4042	736	4778	187	6	193	735	29	764	922	35	957	344	69	413	584
phyloP20way_mammalian	940	472	1412	4518	3488	8006	5458	3960	9418	221	149	370	435	824	1259	656	973	1629	46	18	64	48	75	123	94	93	187	266	106	372	2890	1516	4406	3156	1622	4778	142	51	193	500	264	764	642	315	957	265	148	413	645
PMut	1285	128	1413	3760	4263	8023	5045	4391	9436	330	41	371	437	833	1270	767	874	1641	50	14	64	17	107	124	67	121	188	355	17	372	2609	1802	4411	2964	1819	4783	168	25	193	298	466	764	466	491	957	382	31	413	399
Polyphen2_HDIV	1378	34	1412	5666	2340	8006	7044	2374	9418	368	2	370	1071	188	1259	1439	190	1629	63	1	64	109	14	123	172	15	187	359	13	372	3026	1380	4406	3385	1393	4778	182	11	193	513	251	764	695	262	957	406	7	413	947
Polyphen2_HVAR	1359	53	1412	5019	2987	8006	6378	3040	9418	365	5	370	966	293	1259	1331	298	1629	63	1	64	94	29	123	157	30	187	353	19	372	2700	1706	4406	3053	1725	4778	174	19	193	431	333	764	605	352	957	404	9	413	828
PON-P2	978	0	978	2054	149	2203	3032	149	3181	228	0	228	307	15	322	535	15	550	58	0	58	59	1	60	117	1	118	237	0	237	971	107	1078	1208	107	1315	150	0	150	382	0	382	532	0	532	305	0	305	335
PredictSNP	1173	240	1413	4316	3705	8021	5489	3945	9434	243	128	371	396	874	1270	639	1002	1641	58	6	64	82	41	123	140	47	187	348	24	372	2877	1533	4410	3225	1557	4782	176	17	193	506	258	764	682	275	957	348	65	413	455
primateAI_a	330	446	776	950	4266	5216	1280	4712	5992	22	184	206	8	988	996	30	1172	1202	0	32	32	0	108	108	0	140	140	113	61	174	439	2019	2458	552	2080	2632	178	1	179	498	40	538	676	41	717	17	168	185	5
primateAI_b	642	770	1412	2192	5655	7847	2834	6425	9259	88	283	371	103	1167	1270	191	1450	1641	14	50	64	4	120	124	18	170	188	231	141	372	1383	3027	4410	1614	3168	4782	191	2	193	649	115	764	840	117	957	118	294	412	53
PROVEAN	921	491	1412	3312	4694	8006	4233	5185	9418	4	366	370	2	1257	1259	6	1623	1629	12	52	64	6	117	123	18	169	187	352	20	372	2647	1759	4406	2999	1779	4778	174	19	193	303	461	764	477	480	957	379	34	413	354
Revel_a	1250	19	1269	3033	1136	4169	4283	1155	5438	299	2	301	225	29	254	524	31	555	60	1	61	40	19	59	100	20	120	344	11	355	2155	488	2643	2499	499	2998	171	3	174	269	148	417	440	151	591	376	2	378	344
Revel_b	1250	163	1413	3033	4988	8021	4283	5151	9434	299	72	371	225	1045	1270	524	1117	1641	60	4	64	40	83	123	100	87	187	344	28	372	2155	2255	4410	2499	2283	4782	171	22	193	269	495	764	440	517	957	376	37	413	344
Revel_c	1380	33	1413	5693	2328	8021	7073	2361	9434	368	3	371	1039	231	1270	1407	234	1641	63	1	64	80	43	123	143	44	187	358	14	372	3374	1036	4410	3732	1050	4782	183	10	193	473	291	764	656	301	957	408	5	413	727
rfPred	1240	141	1381	3207	4305	7512	4447	4446	8893	296	71	367	335	923	1258	631	994	1625	59	5	64	47	76	123	106	81	187	319	27	346	1983	1992	3975	2302	2019	4321	178	15	193	450	314	764	628	329	957	388	23	411	392
SIFT	1350	62	1412	4607	3399	8006	5957	3461	9418	367	3	370	1015	244	1259	1382	247	1629	64	0	64	99	24	123	163	24	187	350	22	372	2392	2014	4406	2742	2036	4778	173	20	193	310	454	764	483	474	957	396	17	413	791
SiPhy_29way_logOdds	1177	235	1412	5709	2297	8006	6886	2532	9418	265	105	370	1001	258	1259	1266	363	1629	62	2	64	105	18	123	167	20	187	313	59	372	2788	1618	4406	3101	1677	4778	181	12	193	652	112	764	833	124	957	356	57	413	1163
SNAP2	1315	98	1413	3493	4530	8023	4808	4628	9436	359	12	371	900	370	1270	1259	382	1641	47	17	64	43	81	124	90	98	188	348	24	372	1751	2660	4411	2099	2684	4783	171	22	193	284	480	764	455	502	957	390	23	413	515
SuSPect	976	394	1370	1976	5583	7559	2952	5977	8929	168	173	341	39	1070	1109	207	1243	1450	62	2	64	79	44	123	141	46	187	276	96	372	813	3598	4411	1089	3694	4783	192	1	193	729	35	764	921	36	957	278	122	400	316
VEST3_a	1199	53	1252	3392	1693	5085	4591	1746	6337	333	1	334	390	111	501	723	112	835	62	0	62	71	3	74	133	3	136	349	3	352	2495	440	2935	2844	443	3287	162	8	170	331	172	503	493	180	673	293	41	334	105
VEST3_b	1321	91	1412	5725	2281	8006	7046	2372	9418	369	1	370	1071	188	1259	1440	189	1629	63	1	64	107	16	123	170	17	187	365	7	372	3671	735	4406	4036	742	4778	179	14	193	523	241	764	702	255	957	345	68	413	353
VEST3_c	1199	213	1412	3392	4614	8006	4591	4827	9418	333	37	370	390	869	1259	723	906	1629	62	2	64	71	52	123	133	54	187	349	23	372	2495	1911	4406	2844	1934	4778	162	31	193	331	433	764	493	464	957	293	120	413	105
VEST4	1388	25	1413	5576	2406	7982	6964	2431	9395	366	5	371	901	360	1261	1267	365	1632	63	1	64	81	42	123	144	43	187	369	3	372	3489	896	4385	3858	899	4757	188	5	193	632	132	764	820	137	957	402	11	413	473
Combined-PANTHER-AND-MetaSNP	909	63	972	970	2356	3326	1879	2419	4298	316	11	327	357	570	927	673	581	1254	57	0	57	41	27	68	98	27	125	43	20	63	195	803	998	238	823	1061	139	20	159	165	422	587	304	442	746	354	12	366	212
Combined-PMut-AND-rfPred	1182	69	1251	2447	3304	5751	3629	3373	7002	287	32	319	268	760	1028	555	792	1347	49	4	53	13	72	85	62	76	138	312	9	321	1634	1299	2933	1946	1308	3254	163	10	173	236	252	488	399	262	661	371	14	385	296
Combined-Polyphen2_HVAR-AND-SIFT-AND-MutationTaster	1307	8	1315	3706	714	4420	5013	722	5735	358	0	358	781	89	870	1139	89	1228	63	0	63	77	13	90	140	13	153	342	3	345	2098	263	2361	2440	266	2706	161	0	161	252	5	257	413	5	418	383	5	388	498
Combined-Revel_b-AND-alignGVGD_a	604	124	728	358	4747	5105	962	4871	5833	187	49	236	70	953	1023	257	1002	1259	50	2	52	33	48	81	83	50	133	34	28	62	79	2245	2324	113	2273	2386	67	19	86	31	471	502	98	490	588	266	26	292	145
Combined-Revel_b-AND-Eigen-PC_b	1029	47	1076	2255	2432	4687	3284	2479	5763	250	11	261	142	520	662	392	531	923	58	1	59	37	31	68	95	32	127	321	7	328	1674	961	2635	1995	968	2963	163	2	165	240	33	273	403	35	438	237	26	263	162
Combined-Revel_b-AND-MetaSNP	1204	63	1267	1840	4141	5981	3044	4204	7248	293	17	310	185	648	833	478	665	1143	57	0	57	25	65	90	82	65	147	322	15	337	1215	2025	3240	1537	2040	3577	162	17	179	173	400	573	335	417	752	370	14	384	242
Combined-Revel_b-AND-MutationTaster	1248	27	1275	3027	1291	4318	4275	1318	5593	297	3	300	224	280	504	521	283	804	60	1	61	40	29	69	100	30	130	344	4	348	2152	313	2465	2496	317	2813	171	0	171	269	5	274	440	5	445	376	19	395	342
Combined-Revel_b-AND-MutPred_b	910	131	1041	1393	4621	6014	2303	4752	7055	64	72	136	29	1012	1041	93	1084	1177	55	2	57	26	68	94	81	70	151	294	20	314	1023	2022	3045	1317	2042	3359	141	20	161	93	479	572	234	499	733	356	17	373	222
Combined-Revel_b-AND-PANTHER	863	64	927	726	2238	2964	1589	2302	3891	278	22	300	172	742	914	450	764	1214	56	1	57	32	24	56	88	25	113	42	5	47	188	547	735	230	552	782	140	17	157	139	395	534	279	412	691	347	19	366	195
Combined-Revel_b-AND-PMut	1192	70	1262	2464	3693	6157	3656	3763	7419	286	28	314	182	790	972	468	818	1286	49	3	52	14	80	94	63	83	146	336	9	345	1821	1468	3289	2157	1477	3634	160	14	174	178	375	553	338	389	727	361	16	377	269
Combined-Revel_b-AND-PMut-AND-rfPred	1295	118	1413	3422	4601	8023	4717	4719	9436	320	51	371	327	943	1270	647	994	1641	59	5	64	34	90	124	93	95	188	353	19	372	2351	2060	4411	2704	2079	4783	175	18	193	327	437	764	502	455	957	388	25	413	383
Combined-Revel_b-AND-Polyphen2_HVAR	1232	36	1268	2920	2878	5798	4152	2914	7066	298	5	303	224	293	517	522	298	820	60	1	61	39	28	67	99	29	128	339	14	353	2074	1628	3702	2413	1642	4055	161	9	170	244	308	552	405	317	722	374	7	381	339
Combined-Revel_b-AND-rfPred	1180	91	1271	2401	3857	6258	3581	3948	7529	263	37	300	154	853	1007	417	890	1307	57	2	59	33	69	102	90	71	161	316	15	331	1693	1691	3384	2009	1706	3715	170	14	184	239	284	523	409	298	707	374	23	397	282
Combined-Revel_b-AND-VEST3_c	1122	86	1208	2353	3938	6291	3475	4024	7499	287	26	313	163	808	971	450	834	1284	59	1	60	36	48	84	95	49	144	332	11	343	1846	1605	3451	2178	1616	3794	155	15	170	213	377	590	368	392	760	289	33	322	95
[truncated: 14 more columns]

## Sheet: SupTable7_Prediction_Measures
		TRUTH-SET		total
		DEL (deleterious)	TOL (tolerated)
PREDICTION TOOL	DEL (deleterious)	TP (true positive)	FP (false positive)	total_DEL_pred
	TOL (tolerated)	FN (false negative)	TN (true negative)	total_TOL_pred
total		total_DEL_true	total_TOL_true	total_all
Prevalence=		(TP+FN)/(TN+FN+FP+TP)			or = total_DEL_true/total_all
Detection prevalence=		TN+FN/(TN+FN+FP+TP)			or = total_DEL_pred/total_all
Detection Rate=		TP/(TN+FN+FP+TP)			or = TP/total_all
Sensitivity (precision)=		TP/(TP+FN)			or = TP/total_DEL_true
Specificity=		TN/(FP+TN)			or = TN/total_TOL_true
PPV (recall)=		TP/(TP+FP)			or = TP/total_DEL_pred
NPV=		TN/(FN+TN)			or = TN/total_TOL_pred
Balanced Accuracy (BA)=		(((TP/(TP+FN)+(TN/(TN+FP))) / 2			or = (Sensitivity + Specificity) / 2
Matthews correlation coefficient (MCC)=		(TP*TN)-(FP*FN)/√((TP+FP)*(TP+FN)*(TN+FP)*(TN+FN)
F1 score=		2*TP/(2TP+FP+FN)			or = 2 * (precision * recall) / (Precision+ recall)
Positive likelihood ratio (LR)=		(TP/TP+FN)/(FP/FP+TN)			or = (TP/total_DEL_true)/(FP/total_TOL_true)
Negative likelihood ratio (LR)=		(TN/FP+TN)/(FN/TP+FN)			or = (TN/total_TOL_true)/(FN/total_DEL_true)

## Sheet: SupTable8_Tool_performance
tool	MEAN_prevalence	MEAN_detection_prevalence	MEAN_sensitivity	MEAN_specificity	MEAN_PPV	MEAN_NPV	MEAN_BA	rank_MEAN_BA	MEAN_MCC	MEAN_AUC	MEAN_F1	ALL_variant_inclusion	ALL_prevalence	ALL_detection_prevalence	ALL_sensitivity	ALL_specificity	ALL_PPV	ALL_NPV	ALL_BA	rank_ALL_BA	ALL_MCC	ALL_AUC	ALL_F1	BRCA1_variant_inclusion	BRCA1_prevalence	BRCA1_detection_prevalence	BRCA1_sensitivity	BRCA1_specificity	BRCA1_PPV	BRCA1_NPV	BRCA1_BA	rank_BRCA1_BA	BRCA1_MCC	BRCA1_AUC	BRCA1_F1	BRCA2_variant_inclusion	BRCA2_prevalence	BRCA2_detection_prevalence	BRCA2_sensitivity	BRCA2_specificity	BRCA2_PPV	BRCA2_NPV	BRCA2_BA	rank_BRCA2_BA	BRCA2_MCC	BRCA2_AUC	BRCA2_F1	MSH2_variant_inclusion	MSH2_prevalence
Revel_b	0.2138	0.444415	0.892917	0.684057	0.443825	0.960498	0.788487	1	0.47697	0.886	0.568702	0.999788	0.149777	0.453996	0.884643	0.621868	0.291852	0.968356	0.753255	3	0.363039	0.83	0.438904	1	0.226082	0.319317	0.80593	0.822835	0.570611	0.935542	0.814382	1	0.564137	0.89	0.668156	0.994681	0.342246	0.534759	0.9375	0.674797	0.6	0.954023	0.806148	2	0.582431	0.91	0.731707	0.999791	0.0777917
MetaSNP	0.213433	0.468851	0.921705	0.655266	0.412477	0.970405	0.788486	2	0.463655	0.896	0.556945	1	0.149746	0.423061	0.922859	0.664963	0.326653	0.979978	0.793911	1	0.424552	0.89	0.482516	1	0.226082	0.566728	0.938005	0.541732	0.374194	0.967651	0.739869	10	0.404964	0.88	0.534973	1	0.340426	0.553191	0.953125	0.653226	0.586538	0.964286	0.803175	3	0.577921	0.92	0.72619	1	0.0777755
PMut	0.213433	0.469746	0.884089	0.652573	0.429184	0.949716	0.768331	3	0.445552	0.882	0.541177	1	0.149746	0.534654	0.909413	0.531347	0.254708	0.970849	0.72038	10	0.315304	0.83	0.397956	1	0.226082	0.467398	0.889488	0.655905	0.430248	0.953089	0.772697	5	0.457241	0.86	0.579965	1	0.340426	0.356383	0.78125	0.862903	0.746269	0.884298	0.822077	1	0.637323	0.92	0.763359	1	0.0777755
MutPred_b	0.214024	0.308452	0.705354	0.799406	0.491531	0.919118	0.75238	4	0.440935	0.862	0.523709	0.998092	0.149926	0.285729	0.667139	0.781539	0.350056	0.930132	0.724339	8	0.354562	0.85	0.459176	0.992687	0.227133	0.0712093	0.172973	0.958697	0.551724	0.797753	0.565835	51	0.214513	0.82	0.263374	0.994681	0.342246	0.524064	0.890625	0.666667	0.581633	0.921348	0.778646	4	0.52944	0.87	0.703704	0.998955	0.0778568
rfPred	0.215558	0.515346	0.90334	0.596422	0.38903	0.957079	0.749881	5	0.410591	0.84	0.522682	0.942454	0.155291	0.500056	0.8979	0.573083	0.27884	0.968286	0.735492	6	0.341163	0.8	0.425532	0.99025	0.225846	0.388308	0.80654	0.733704	0.469097	0.928571	0.770122	6	0.463506	0.84	0.593186	0.994681	0.342246	0.566845	0.921875	0.617886	0.556604	0.938272	0.769881	5	0.516831	0.86	0.694118	0.903408	0.0800741
VEST3_c	0.214024	0.495723	0.871149	0.608252	0.422848	0.952347	0.7397	6	0.416503	0.85	0.530136	0.998092	0.149926	0.487471	0.84915	0.576318	0.261163	0.955873	0.712734	13	0.303878	0.8	0.399467	0.992687	0.227133	0.443831	0.9	0.69023	0.460581	0.959161	0.795115	3	0.497739	0.88	0.609332	0.994681	0.342246	0.71123	0.96875	0.422764	0.466165	0.962963	0.695757	12	0.40989	0.85	0.629442	0.998955	0.0778568
SNAP2	0.213433	0.528993	0.893567	0.564336	0.355985	0.943688	0.728951	7	0.363591	0.842	0.490426	1	0.149746	0.509538	0.930644	0.564627	0.273502	0.978825	0.747635	4	0.353511	0.86	0.422762	1	0.226082	0.767215	0.967655	0.291339	0.285147	0.968586	0.629497	23	0.25635	0.81	0.440491	1	0.340426	0.478723	0.734375	0.653226	0.522222	0.826531	0.6938	13	0.367664	0.75	0.61039	1	0.0777755
PANTHER	0.230321	0.488793	0.807866	0.606561	0.38139	0.931328	0.707214	8	0.353649	0.774	0.512595	0.560725	0.207144	0.428841	0.85219	0.681764	0.411635	0.946393	0.766977	2	0.43723	0.85	0.555126	1	0.226082	0.489336	0.884097	0.625984	0.408468	0.948687	0.755041	8	0.426824	0.83	0.558773	0.946809	0.353933	0.814607	0.936508	0.252174	0.406897	0.878788	0.594341	39	0.232171	0.65	0.567308	0.260506	0.065008
alignGVGD_a	0.203714	0.249242	0.568592	0.842554	0.540544	0.91106	0.705573	9	0.425	0.778	0.523718	0.94256	0.136834	0.119181	0.505341	0.942035	0.580189	0.923155	0.723688	9	0.474535	0.79	0.540184	0.902498	0.203916	0.206617	0.652318	0.907549	0.643791	0.910638	0.779933	4	0.557141	0.85	0.648026	0.851064	0.35	0.6375	0.892857	0.5	0.490196	0.896552	0.696429	11	0.389791	0.75	0.632911	0.983901	0.0762856
alignGVGD_b	0.206155	0.244536	0.5506	0.846179	0.532064	0.902732	0.69839	10	0.410693	0.776	0.515322	0.978805	0.143136	0.124946	0.497731	0.937326	0.570191	0.917842	0.717528	12	0.460784	0.8	0.531502	0.961609	0.214195	0.209125	0.630177	0.905645	0.645455	0.89984	0.767911	7	0.540538	0.85	0.637725	0.952128	0.335196	0.597765	0.866667	0.537815	0.485981	0.888889	0.702241	9	0.389395	0.75	0.622755	0.994982	0.0764867
Eigen-PC_b	0.248964	0.651608	0.948258	0.440918	0.39397	0.965943	0.694588	11	0.36214	0.824	0.535016	0.685778	0.177407	0.608407	0.939024	0.462897	0.273813	0.972376	0.700961	15	0.31456	0.75	0.423992	0.665448	0.267399	0.509158	0.952055	0.6525	0.5	0.973881	0.802277	2	0.535245	0.87	0.65566	0.845745	0.377358	0.798742	0.983333	0.313131	0.464567	0.96875	0.648232	24	0.358418	0.8	0.631016	0.679281	0.104648
MutPred_c	0.300709	0.554189	0.814423	0.573652	0.491531	0.928053	0.694038	12	0.398995	0.854	0.553353	0.529674	0.244698	0.538415	0.770237	0.536689	0.350056	0.878197	0.653463	19	0.264682	0.81	0.481349	0.796466	0.246366	0.0887529	0.198758	0.947208	0.551724	0.783375	0.572983	47	0.221163	0.95	0.292237	0.728723	0.437956	0.715328	0.95	0.467532	0.581633	0.923077	0.708766	8	0.459056	0.81	0.721519	0.38386	0.167756
MutationAssessor	0.215516	0.638848	0.94731	0.439083	0.318173	0.968154	0.693197	13	0.321035	0.848	0.465946	0.984845	0.150113	0.596578	0.944803	0.464928	0.237734	0.979461	0.704865	14	0.298315	0.8	0.379882	0.918342	0.23424	0.547445	0.915014	0.564991	0.391515	0.956012	0.740003	9	0.40843	0.82	0.548387	0.994681	0.342246	0.893048	0.984375	0.154472	0.377246	0.95	0.569423	46	0.213159	0.85	0.545455	0.998955	0.0778568
MutPred_a	0.214024	0.519141	0.806167	0.560352	0.343723	0.933682	0.68326	14	0.312699	0.862	0.438424	0.998092	0.149926	0.540454	0.766997	0.4995	0.21277	0.923983	0.633249	26	0.190904	0.85	0.333128	0.992687	0.227133	0.139963	0.243243	0.890389	0.394737	0.800143	0.566816	50	0.161376	0.82	0.301003	0.994681	0.342246	0.71123	0.9375	0.406504	0.451128	0.925926	0.672002	15	0.36015	0.87	0.609137	0.998955	0.0778568
SuSPect	0.22292	0.493913	0.778635	0.58195	0.436247	0.927246	0.680292	15	0.346941	0.842	0.49998	0.94627	0.153433	0.330608	0.712409	0.73859	0.330623	0.934081	0.725499	7	0.345516	0.8	0.451643	0.883608	0.235172	0.142759	0.492669	0.964833	0.811594	0.860821	0.728751	11	0.554645	0.86	0.613139	0.994681	0.342246	0.754011	0.96875	0.357724	0.439716	0.956522	0.663237	19	0.359668	0.88	0.604878	1	0.0777755
MSC-SIFT-based	0.216832	0.668537	0.953209	0.39894	0.298746	0.986957	0.676075	16	0.303774		0.450642	0.898368	0.143919	0.525776	0.942623	0.544302	0.258021	0.982587	0.743463	5	0.342284		0.405144	1	0.226082	0.815966	0.978437	0.231496	0.271098	0.97351	0.604966	36	0.226608		0.424561	0.994681	0.342246	0.812834	1	0.284553	0.421053	1	0.642276	25	0.346138		0.592593	0.999791	0.0777917
SIFT	0.214024	0.686879	0.957593	0.379251	0.295526	0.981971	0.668422	17	0.292176	0.804	0.44289	0.998092	0.149926	0.632512	0.956091	0.424557	0.226624	0.982086	0.690324	16	0.28186	0.82	0.3664	0.992687	0.227133	0.848373	0.991892	0.193805	0.265557	0.987854	0.592848	38	0.216928	0.77	0.41895	0.994681	0.342246	0.871658	1	0.195122	0.392638	1	0.597561	37	0.276789	0.73	0.563877	0.998955	0.0778568
PROVEAN	0.214024	0.32373	0.592755	0.741759	0.466508	0.877198	0.667257	18	0.291339	0.82	0.340727	0.998092	0.149926	0.449458	0.652266	0.58631	0.217576	0.905304	0.619288	35	0.17122	0.7	0.326306	0.992687	0.227133	0.00368324	0.0108108	0.998411	0.666667	0.774492	0.504611	67	0.0637846	0.76	0.0212766	0.994681	0.342246	0.0962567	0.1875	0.951219	0.666667	0.692308	0.56936	47	0.223152	0.76	0.292683	0.998955	0.0778568
PredictSNP	0.2138	0.591042	0.85025	0.478782	0.318783	0.921255	0.664516	19	0.27673	0.678	0.443593	0.999788	0.149777	0.581832	0.830149	0.461912	0.2137	0.939164	0.646031	20	0.211295	0.67	0.339901	1	0.226082	0.389397	0.654987	0.688189	0.380282	0.872256	0.671588	19	0.294388	0.73	0.481188	0.994681	0.342246	0.748663	0.90625	0.333333	0.414286	0.87234	0.619792	30	0.262051	0.58	0.568627	0.999791	0.0777917
PhD-SNPg-p005	0.214363	0.502173	0.751029	0.572496	0.368457	0.906262	0.661762	20	0.292911	0.71	0.445776	0.978169	0.152763	0.488407	0.695035	0.548849	0.217391	0.908937	0.621942	33	0.175526	0.63	0.331193	1	0.226082	0.172456	0.369272	0.885039	0.484099	0.827688	0.627156	27	0.281587	0.78	0.41896	0.994681	0.342246	0.609626	0.90625	0.544715	0.508772	0.917808	0.725483	7	0.438603	0.74	0.651685	0.95714	0.0806029
VEST4	0.21425	0.736837	0.982058	0.335525	0.302143	0.982413	0.658792	21	0.296473	0.886	0.444504	0.995655	0.150399	0.741245	0.982307	0.301428	0.199311	0.989716	0.641868	22	0.231589	0.83	0.331384	0.994516	0.227328	0.776348	0.986523	0.285488	0.288871	0.986301	0.636005	22	0.273587	0.91	0.446886	0.994681	0.342246	0.770053	0.984375	0.341463	0.4375	0.976744	0.662919	21	0.367392	0.91	0.605769	0.994564	0.0782005
Revel_c	0.2138	0.739188	0.974947	0.329459	0.287294	0.982213	0.652203	22	0.281657	0.886	0.431067	0.999788	0.149777	0.749735	0.976645	0.290238	0.195108	0.986023	0.633442	25	0.219866	0.83	0.325242	1	0.226082	0.857404	0.991914	0.18189	0.261549	0.987179	0.586902	41	0.207918	0.89	0.413948	0.994681	0.342246	0.764706	0.984375	0.349593	0.440559	0.977273	0.666984	17	0.373554	0.91	0.608696	0.999791	0.0777917
Polyphen2_HVAR	0.214024	0.717535	0.95991	0.344419	0.281331	0.974145	0.652165	23	0.269712	0.816	0.42654	0.998092	0.149926	0.677214	0.962465	0.373095	0.213076	0.982566	0.66778	17	0.256222	0.82	0.348909	0.992687	0.227133	0.817066	0.986486	0.232724	0.27423	0.983221	0.609605	33	0.237563	0.82	0.429159	0.994681	0.342246	0.839572	0.984375	0.235772	0.401274	0.966667	0.610074	36	0.284607	0.83	0.570136	0.998955	0.0778568
LRT	0.215543	0.674861	0.904755	0.394405	0.320944	0.950318	0.64958	24	0.275255	0.562	0.448932	0.991522	0.150919	0.667807	0.878187	0.369587	0.198464	0.944659	0.623887	31	0.188314	0.38	0.32376	0.992687	0.227133	0.41682	0.77027	0.687053	0.419735	0.910526	0.728662	12	0.388634	0.76	0.543375	0.994681	0.342246	0.791444	0.96875	0.300813	0.418919	0.948718	0.634781	27	0.314804	0.38	0.584906	0.998955	0.0778568
VEST3_a	0.290625	0.74493	0.963734	0.331203	0.422848	0.979836	0.647468	25	0.321076	0.826	0.554723	0.671577	0.19757	0.724475	0.957668	0.33294	0.261163	0.969645	0.645304	21	0.258988	0.78	0.410406	0.508836	0.4	0.865868	0.997006	0.221557	0.460581	0.991071	0.609281	34	0.314189	0.83	0.630085	0.723404	0.455882	0.977941	1	0.0405405	0.466165	1	0.52027	60	0.137472	0.79	0.635897	0.687226	0.107089
Revel_a	0.357096	0.793764	0.984689	0.30872	0.443825	0.967833	0.646704	26	0.333833	0.838	0.590628	0.576304	0.233358	0.787606	0.985028	0.272487	0.291852	0.98355	0.628757	29	0.266308	0.77	0.450288	0.338208	0.542342	0.944144	0.993355	0.114173	0.570611	0.935484	0.553764	54	0.23328	0.76	0.724849	0.638298	0.508333	0.833333	0.983607	0.322034	0.6	0.95	0.65282	23	0.410003	0.86	0.745342	0.626803	0.118412
Eigen-PC_a	0.214024	0.750089	0.961142	0.310203	0.286822	0.965948	0.635672	27	0.251989	0.82	0.426103	0.998092	0.149926	0.730622	0.950425	0.308144	0.19503	0.972408	0.629284	27	0.208073	0.76	0.323646	0.992687	0.227133	0.670964	0.962162	0.414615	0.325709	0.973881	0.688388	17	0.335974	0.84	0.486671	0.994681	0.342246	0.828877	0.984375	0.252033	0.406452	0.96875	0.618204	32	0.297826	0.8	0.575342	0.998955	0.0778568
Grantham_b	0.19519	0.255711	0.471785	0.79227	0.354979	0.855285	0.632027	28	0.232423	0.642	0.393907	0.37908	0.140621	0.221135	0.487078	0.822381	0.309735	0.907394	0.654729	18	0.259215	0.68	0.378671	0.40585	0.211712	0.213213	0.524823	0.870476	0.521127	0.872137	0.697649	13	0.39428	0.72	0.522968	0.329787	0.274194	0.354839	0.411765	0.666667	0.318182	0.75	0.539216	54	0.0731272	0.53	0.358974	0.381978	0.0662288
ClinPred	0.2138	0.7963	0.989708	0.262828	0.274761	0.989813	0.626268	29	0.251592	0.868	0.416293	0.999788	0.149777	0.796481	0.986553	0.237003	0.18552	0.990104	0.611778	36	0.198146	0.82	0.312311	1	0.226082	0.790981	0.989218	0.266929	0.282743	0.988338	0.628074	25	0.263508	0.86	0.439784	0.994681	0.342246	0.791444	1	0.317073	0.432432	1	0.658537	22	0.370287	0.86	0.603774	0.999791	0.0777917
VEST3_b	0.214024	0.749036	0.945133	0.303778	0.293306	0.962676	0.624456	30	0.243805	0.85	0.426573	0.998092	0.149926	0.748142	0.935552	0.284911	0.187482	0.961636	0.610232	37	0.181315	0.8	0.312367	0.992687	0.227133	0.883978	0.997297	0.149325	0.25625	0.994709	0.573311	46	0.191823	0.88	0.407735	0.994681	0.342246	0.909091	0.984375	0.130081	0.370588	0.941176	0.557228	50	0.188901	0.85	0.538462	0.998955	0.0778568
DANN_c	0.214024	0.654724	0.852531	0.394535	0.277663	0.894674	0.623533	31	0.202493	0.666	0.40789	0.998092	0.149926	0.62869	0.847734	0.409943	0.202162	0.938519	0.628838	28	0.190394	0.67	0.326469	0.992687	0.227133	0.645795	0.859459	0.416998	0.302281	0.909879	0.638229	21	0.242184	0.67	0.447257	0.994681	0.342246	0.812834	0.875	0.219512	0.368421	0.771429	0.547256	52	0.114967	0.57	0.518519	0.998955	0.0778568
PhD-SNPg-all	0.214363	0.779541	0.967166	0.279085	0.279654	0.980748	0.623126	32	0.240304	0.75	0.419217	0.978169	0.152763	0.784615	0.95461	0.246036	0.18586	0.967807	0.600323	40	0.175592	0.68	0.311142	1	0.226082	0.639244	0.940701	0.448819	0.332698	0.962838	0.69476	14	0.339289	0.78	0.491549	0.994681	0.342246	0.818182	1	0.276423	0.418301	1	0.638211	26	0.340041	0.82	0.589862	0.95714	0.0806029
MetaSVM	0.214024	0.773732	0.964907	0.281272	0.270392	0.975545	0.623089	33	0.233399	0.77	0.409948	0.998092	0.149926	0.752814	0.963173	0.284287	0.191819	0.977663	0.62373	32	0.204793	0.76	0.319925	0.992687	0.227133	0.642726	0.943243	0.445592	0.333333	0.963918	0.694417	15	0.339973	0.84	0.49259	0.994681	0.342246	0.754011	0.984375	0.365854	0.446809	0.978261	0.675114	14	0.385839	0.89	0.614634	0.998955	0.0778568
phyloP100way_vertebrate	0.214024	0.742104	0.924852	0.313063	0.282863	0.927669	0.618957	34	0.218752	0.744	0.416364	0.998092	0.149926	0.741559	0.903683	0.287035	0.182703	0.944125	0.595359	42	0.155526	0.67	0.303954	0.992687	0.227133	0.575199	0.875676	0.513106	0.345784	0.933526	0.694391	16	0.329531	0.8	0.495792	0.994681	0.342246	0.828877	0.984375	0.252033	0.406452	0.96875	0.618204	33	0.297826	0.8	0.575342	0.998955	0.0778568
Polyphen2_HDIV	0.214024	0.792505	0.974016	0.250717	0.258003	0.971574	0.612366	35	0.215212	0.774	0.400314	0.998092	0.149926	0.74793	0.975921	0.292281	0.195627	0.985678	0.634101	24	0.220514	0.79	0.325922	0.992687	0.227133	0.883364	0.994595	0.149325	0.255733	0.989474	0.57196	48	0.187856	0.78	0.406855	0.994681	0.342246	0.919786	0.984375	0.113821	0.366279	0.933333	0.549098	51	0.171525	0.71	0.533898	0.998955	0.0778568
BayesDEL_NoMaxAF_genespecific	0.2138	0.743565	0.93429	0.289384	0.271154	0.982226	0.611837	36	0.199347	0.882	0.41894	0.999788	0.149777	0.547912	0.920736	0.517766	0.251693	0.97374	0.719251	11	0.314408	0.85	0.395321	1	0.226082	0.837904	0.981132	0.203937	0.264727	0.973684	0.592535	39	0.210054	0.89	0.416953	0.994681	0.342246	0.994652	1	0.00813008	0.344086	1	0.504065	66	0.0528909	0.91	0.512	0.999791	0.0777917
BayesDEL_NoMaxAF_universal	0.2138	0.810583	0.979581	0.2388	0.260205	0.976193	0.60919	37	0.224554	0.882	0.400274	0.999788	0.149777	0.818423	0.982307	0.210448	0.179769	0.985406	0.596377	41	0.178433	0.85	0.303919	1	0.226082	0.82206	0.981132	0.224409	0.26983	0.976027	0.602771	37	0.224797	0.89	0.423256	0.994681	0.342246	0.828877	0.984375	0.252033	0.406452	0.96875	0.618204	31	0.297826	0.91	0.575342	0.999791	0.0777917
GERP++_RS_c	0.214024	0.69881	0.866903	0.349545	0.278697	0.895707	0.608224	38	0.190274	0.674	0.404108	0.998092	0.149926	0.689425	0.843484	0.337747	0.183428	0.924444	0.590616	44	0.139821	0.6	0.301328	0.992687	0.227133	0.542664	0.821622	0.539317	0.343891	0.911409	0.680469	18	0.303559	0.75	0.484848	0.994681	0.342246	0.780749	0.90625	0.284553	0.39726	0.853659	0.595401	38	0.218806	0.72	0.552381	0.998955	0.0778568
phastCons100way_vertebrate	0.214024	0.789339	0.948707	0.261052	0.274483	0.905025	0.604879	39	0.200647	0.63	0.408845	0.998092	0.149926	0.798365	0.92847	0.224582	0.174358	0.946814	0.576526	48	0.136182	0.6	0.293584	0.992687	0.227133	0.714549	0.935135	0.350278	0.297251	0.948387	0.642707	20	0.26478	0.68	0.451108	0.994681	0.342246	0.84492	1	0.235772	0.405063	1	0.617886	34	0.309035	0.64	0.576577	0.998955	0.0778568
Grantham_a	0.213433	0.321104	0.486051	0.721542	0.314142	0.834677	0.603797	40	0.173243	0.638	0.366833	1	0.149746	0.317084	0.503892	0.715817	0.237968	0.891217	0.609855	38	0.168473	0.64	0.323269	1	0.226082	0.323583	0.520216	0.733858	0.363465	0.83964	0.627037	28	0.227164	0.67	0.427938	1	0.340426	0.319149	0.421875	0.733871	0.45	0.710938	0.577873	44	0.15832	0.62	0.435484	1	0.0777755
primateAI_b	0.217923	0.305704	0.470592	0.736424	0.459815	0.851137	0.603508	41	0.239702	0.764	0.332372	0.981242	0.1525	0.306081	0.454674	0.720658	0.226535	0.880156	0.587666	45	0.136771	0.66	0.302402	1	0.226082	0.116392	0.237197	0.918898	0.460733	0.804828	0.578047	43	0.203599	0.75	0.313167	1	0.340426	0.0957447	0.21875	0.967742	0.777778	0.705882	0.593246	40	0.300331	0.81	0.341463	0.999791	0.0777917
MLP_c	0.2138	0.823577	0.978475	0.227782	0.263997	0.966826	0.603129	42	0.210572	0.816	0.399386	0.999788	0.149777	0.831673	0.976645	0.193866	0.175886	0.979219	0.585256	46	0.162626	0.79	0.298088	1	0.226082	0.762949	0.962264	0.295276	0.285144	0.96401	0.62877	24	0.253312	0.8	0.439926	0.994681	0.342246	0.679144	0.984375	0.479675	0.496063	0.983333	0.732025	6	0.471661	0.87	0.659686	0.999791	0.0777917
MSC-PolyPhen2-based	0.2138	0.836919	0.987299	0.19669	0.254375	0.990414	0.591995	43	0.175189		0.394658	0.999788	0.149777	0.766801	0.982307	0.271163	0.191872	0.988636	0.626735	30	0.213901		0.321036	1	0.226082	0.877514	0.986523	0.154331	0.254167	0.975124	0.570427	49	0.179712		0.404197	0.994681	0.342246	0.994652	1	0.00813008	0.344086	1	0.504065	67	0.0528909		0.512	0.999791	0.0777917
phyloP20way_mammalian	0.214024	0.544832	0.6817	0.502053	0.284586	0.854282	0.591876	44	0.158832	0.608	0.380919	0.998092	0.149926	0.579529	0.665722	0.435673	0.172224	0.880808	0.550698	58	0.0733297	0.56	0.273654	0.992687	0.227133	0.402701	0.597297	0.654488	0.33689	0.846865	0.625893	29	0.215097	0.68	0.430799	0.994681	0.342246	0.502674	0.71875	0.609756	0.489362	0.806452	0.664253	18	0.311731	0.67	0.582278	0.998955	0.0778568
MutationTaster	0.214024	0.845353	0.983361	0.19876	0.25839	0.982445	0.591061	45	0.194889	0.586	0.396081	0.998092	0.149926	0.859737	0.98017	0.161504	0.170928	0.978804	0.570837	50	0.145647	0.56	0.291093	0.992687	0.227133	0.82566	0.989189	0.222399	0.272119	0.985915	0.605794	35	0.23366	0.56	0.426822	0.994681	0.342246	0.839572	0.984375	0.235772	0.401274	0.966667	0.610074	35	0.284607	0.63	0.570136	0.998955	0.0778568
CADD_phred_a	0.214024	0.84787	0.987755	0.187858	0.250066	0.987144	0.587807	46	0.19088	0.776	0.389823	0.998092	0.149926	0.829369	0.987252	0.198476	0.178466	0.988799	0.592864	43	0.176255	0.77	0.302288	0.992687	0.227133	0.922652	0.997297	0.0992851	0.245509	0.992063	0.548291	57	0.151477	0.76	0.39402	0.994681	0.342246	0.951872	1	0.0731707	0.359551	1	0.536585	56	0.162199	0.66	0.528926	0.998955	0.0778568
MetaLR	0.214024	0.841068	0.971289	0.199906	0.251618	0.96853	0.585597	47	0.184054	0.848	0.387262	0.998092	0.149926	0.839032	0.970255	0.184112	0.173374	0.972296	0.577183	47	0.149955	0.79	0.294181	0.992687	0.227133	0.761203	0.951351	0.294678	0.283871	0.953727	0.623015	30	0.241777	0.82	0.437267	0.994681	0.342246	0.770053	0.984375	0.341463	0.4375	0.976744	0.662919	20	0.367392	0.88	0.605769	0.998955	0.0778568
fathmm-MKL_coding	0.214024	0.85802	0.983088	0.182117	0.25363	0.986643	0.582602	48	0.18044		0.390936	0.998092	0.149926	0.874708	0.975921	0.143143	0.167274	0.971186	0.559532	54	0.128396		0.285596	0.992687	0.227133	0.783303	0.981081	0.274821	0.284483	0.98017	0.627951	26	0.260241		0.441069	0.994681	0.342246	0.882353	1	0.178862	0.387879	1	0.589431	41	0.263395		0.558952	0.998955	0.0778568
BayesDEL_MaxAF_genespecific	0.2138	0.846923	0.982489	0.1795	0.240579	0.985114	0.580994	49	0.16784	0.882	0.380895	0.999788	0.149777	0.741255	0.980892	0.30096	0.198198	0.988939	0.640926	23	0.229663	0.85	0.329764	1	0.226082	0.926874	0.994609	0.0929134	0.242604	0.983333	0.543761	59	0.140622	0.89	0.390063	0.994681	0.342246	0.914438	1	0.130081	0.374269	1	0.565041	48	0.220648	0.91	0.544681	0.999791	0.0777917
phastCons20way_mammalian	0.214024	0.638805	0.758625	0.400217	0.279877	0.788398	0.579421	50	0.135545	0.604	0.373484	0.998092	0.149926	0.676258	0.724504	0.332251	0.160622	0.872417	0.528378	65	0.0433027	0.54	0.262948	0.992687	0.227133	0.546347	0.727027	0.506751	0.302247	0.863329	0.616889	31	0.196744	0.67	0.426984	0.994681	0.342246	0.566845	0.734375	0.520325	0.443396	0.790123	0.62735	29	0.24388	0.63	0.552941	0.998955	0.0778568
BayesDEL_MaxAF_universal	0.2138	0.881742	0.994239	0.157864	0.248066	0.986265	0.576052	51	0.186878	0.882	0.383833	0.999788	0.149777	0.911808	0.995046	0.102855	0.16345	0.991587	0.54895	59	0.1232	0.85	0.280779	1	0.226082	0.932358	0.994609	0.0858268	0.241176	0.981982	0.540218	61	0.133977	0.89	0.388217	0.994681	0.342246	0.775401	1	0.341463	0.441379	1	0.670732	16	0.38822	0.91	0.61244	0.999791	0.0777917
GERP++_RS_b	0.214024	0.843502	0.960241	0.191689	0.248393	0.91986	0.575965	52	0.157179	0.674	0.383112	0.998092	0.149926	0.846889	0.954674	0.172121	0.169007	0.955617	0.563398	51	0.125705	0.6	0.287175	0.992687	0.227133	0.78453	0.954054	0.26529	0.276213	0.951567	0.609672	32	0.223522	0.75	0.428398	0.994681	0.342246	0.86631	0.96875	0.186992	0.382716	0.92	0.577871	45	0.21713	0.72	0.548673	0.998955	0.0778568
primateAI_a	0.171582	0.238882	0.368505	0.776647	0.493521	0.885872	0.572576	53	0.222723	0.748	0.215672	0.635015	0.129506	0.213618	0.425258	0.817868	0.257812	0.905348	0.621563	34	0.19917	0.7	0.321012	0.73248	0.171381	0.0249584	0.106796	0.991968	0.733333	0.843003	0.549382	56	0.238582	0.77	0.186441	0.744681	0.228571	0	0	1		0.771429	0.5	69		0.77	0	0.550282	0.0661094
GenoCanyon	0.214024	0.703033	0.815792	0.328664	0.261624	0.919143	0.572228	54	0.143619	0.638	0.367428	0.998092	0.149926	0.6787	0.759915	0.335623	0.167866	0.887971	0.547769	60	0.0730382	0.57	0.274987	0.992687	0.227133	0.248005	0.375676	0.789515	0.344059	0.811429	0.582596	42	0.160266	0.68	0.359173	0.994681	0.342246	0.860963	0.96875	0.195122	0.385093	0.923077	0.581936	43	0.224723	0.66	0.551111	0.998955	0.0778568
MSC-CADD-based	0.213433	0.878499	0.989601	0.150911	0.246052	0.987215	0.570256	55	0.162354	0.776	0.38341	1	0.149746	0.862654	0.985846	0.159043	0.17113	0.984568	0.572444	49	0.150196	0.77	0.291636	1	0.226082	0.925046	0.997305	0.096063	0.243742	0.99187	0.546684	58	0.148319	0.76	0.391742	1	0.340426	0.973404	1	0.0403226	0.349727	1	0.520161	61	0.118751	0.66	0.518219	1	0.0777755
Gavin	0.215112	0.780706	0.871251	0.249513	0.245194	0.886647	0.560382	56	0.122461		0.37341	0.554578	0.164342	0.72597	0.906977	0.309627	0.205317	0.944212	0.608302	39	0.179968		0.334836	0.43571	0.216783	0.899301	0.948387	0.114286	0.228616	0.888889	0.531336	62	0.0858158		0.368421	0.893617	0.357143	0.839286	0.95	0.222222	0.404255	0.888889	0.586111	42	0.224691		0.567164	0.436964	0.0717703
Condel	0.2138	0.891324	0.983694	0.131422	0.235163	0.963136	0.557558	57	0.136334	0.854	0.371032	0.999788	0.149777	0.894636	0.986553	0.121556	0.165166	0.980885	0.554055	57	0.125656	0.8	0.282959	1	0.226082	0.855576	0.975741	0.179528	0.257835	0.962025	0.577634	44	0.184763	0.82	0.407887	0.994681	0.342246	0.951872	0.984375	0.0650406	0.353933	0.888889	0.524708	57	0.109541	0.84	0.520661	0.999791	0.0777917
DANN_a	0.214024	0.902605	0.992871	0.120966	0.235294	0.986551	0.556919	58	0.148386	0.666	0.371697	0.998092	0.149926	0.889892	0.990793	0.127904	0.166925	0.987464	0.559349	55	0.135372	0.67	0.285714	0.992687	0.227133	0.894414	0.986486	0.132645	0.250515	0.97093	0.559566	52	0.162422	0.67	0.399562	0.994681	0.342246	0.967914	1	0.0487805	0.353591	1	0.52439	58	0.131333	0.57	0.522449	0.998955	0.0778568
CADD_phred_b	0.245972	0.912229	0.997882	0.114328	0.271241	0.99282	0.556105	59	0.151423	0.752	0.417273	0.815282	0.177824	0.898349	0.997807	0.123162	0.197511	0.996164	0.560485	52	0.153064	0.73	0.32975	0.875076	0.255571	0.972145	1	0.0374181	0.262894	1	0.518709	65	0.0991817	0.73	0.416336	0.941489	0.361582	0.983051	1	0.0265487	0.367816	1	0.513274	62	0.0988182	0.64	0.537815	0.801798	0.094133
FATHMM	0.214024	0.885949	0.962753	0.148506	0.248449		0.55563	60		0.746	0.375669	0.998092	0.149926	0.953281	0.96813	0.049338	0.152261	0.897727	0.508734	68	0.0295502	0.65	0.263138	0.992687	0.227133	0.774708	0.891892	0.25973	0.26149	0.891008	0.575811	45	0.152059	0.67	0.404412	0.994681	0.342246	0.657754	0.921875	0.479675	0.479675	0.921875	0.700775	10	0.40155	0.83	0.631016	0.998955	0.0778568
DANN_b	0.224958	0.91342	0.996862	0.110391	0.246042	0.993881	0.553627	61	0.148938	0.64	0.385665	0.929207	0.158759	0.903627	0.99569	0.113747	0.174934	0.992899	0.554718	56	0.135525	0.65	0.297585	0.925655	0.242265	0.909809	0.991848	0.116421	0.26411	0.978102	0.554134	53	0.161938	0.64	0.417143	0.973404	0.349727	0.972678	1	0.0420168	0.359551	1	0.521008	59	0.122911	0.55	0.528926	0.938741	0.0826281
MLP_b	0.2138	0.923894	0.990147	0.101035	0.234352	0.965653	0.545591	62	0.127553	0.816	0.366806	0.999788	0.149777	0.9417	0.990092	0.0668246	0.157474	0.974545	0.528458	64	0.0866839	0.79	0.27173	1	0.226082	0.922608	0.989218	0.0968504	0.242404	0.968504	0.543034	60	0.134732	0.8	0.38939	0.994681	0.342246	0.807487	0.984375	0.284553	0.417219	0.972222	0.634464	28	0.323622	0.87	0.586047	0.999791	0.0777917
CHASM	0.2138	0.924441	0.991055	0.0914298	0.228673	0.979768	0.541242	63	0.153146	0.736	0.363757	0.999788	0.149777	0.912444	0.991507	0.101484	0.162756	0.985472	0.546495	61	0.117405	0.79	0.279613	1	0.226082	1	1	0	0.226082		0.5	69		0.66	0.368787	0.994681	0.342246	1	1	0	0.342246		0.5	68		0.59	0.50996	0.999791	0.0777917
GERP++_RS_a	0.214024	0.925878	0.986253	0.0928251	0.230143	0.77872	0.539539	64	0.0984081	0.674	0.363947	0.998092	0.149926	0.926524	0.981586	0.0831876	0.158836	0.962428	0.532387	63	0.0886268	0.6	0.273427	0.992687	0.227133	0.901166	0.983784	0.123114	0.247956	0.962733	0.553449	55	0.150074	0.75	0.396083	0.994681	0.342246	0.951872	1	0.0731707	0.359551	1	0.536585	55	0.162199	0.72	0.528926	0.998955	0.0778568
SiPhy_29way_logOdds	0.214024	0.800652	0.865235	0.213045	0.226633	0.862999	0.53914	65	0.076299	0.676	0.352472	0.998092	0.149926	0.731153	0.833569	0.28691	0.170927	0.907188	0.56024	53	0.0970112	0.6	0.283683	0.992687	0.227133	0.777164	0.716216	0.204925	0.209321	0.710744	0.46057	70	-0.0793955	0.75	0.323961	0.994681	0.342246	0.893048	0.96875	0.146341	0.371257	0.9	0.557546	49	0.17669	0.71	0.536797	0.998955	0.0778568
MVP	0.214172	0.960453	0.997887	0.0503973	0.223628	0.983085	0.524142	66	0.0838745	0.84	0.356783	0.999576	0.149809	0.965119	0.997877	0.0406534	0.154894	0.990881	0.519265	66	0.0749451	0.82	0.268163	1	0.226082	0.857404	0.997305	0.183465	0.262971	0.995726	0.590385	40	0.216251	0.82	0.416198	0.989362	0.344086	0.994624	1	0.00819672	0.345946	1	0.504098	65	0.0532506	0.88	0.514056	0.999582	0.077808
PON-P2	0.365242	0.968769	1	0.0469061	0.375321	1	0.523453	67	0.139152	0.698	0.534782	0.337113	0.30745	0.953159	1	0.067635	0.322559	1	0.533818	62	0.147703	0.67	0.487781	0.335161	0.414545	0.972727	1	0.0465838	0.426168	1	0.523292	64	0.140899	0.52	0.597641	0.62766	0.491525	0.991525	1	0.0166667	0.495726	1	0.508333	63	0.0908961	0.71	0.662857	0.274932	0.180228
MLP_a	0.2138	0.976544	0.996449	0.0312789	0.219463	0.959218	0.513864	68	0.067053	0.816	0.350653	0.999788	0.149777	0.982298	0.995046	0.0199476	0.151721	0.958084	0.507497	69	0.0405756	0.79	0.263296	1	0.226082	0.984765	0.997305	0.0188976	0.22896	0.96	0.508101	66	0.0553315	0.8	0.372421	0.994681	0.342246	0.941176	1	0.0894309	0.363636	1	0.544715	53	0.180334	0.87	0.533333	0.999791	0.0777917
M-CAP	0.215557	0.986314	0.998925	0.0156005	0.217138	0.998444	0.507263	69	0.0392209	0.85	0.34853	0.997139	0.150069	0.970985	0.998584	0.0338877	0.154335	0.992674	0.516236	67	0.0690909	0.84	0.267349	0.992687	0.227133	0.999386	1	0.000794281	0.227273	1	0.500397	68	0.0134357	0.87	0.37037	0.973404	0.349727	0.994536	1	0.00840336	0.351648	1	0.504202	64	0.0543602	0.88	0.520325	0.998118	0.0779221
Integrated_fitCons_a	0.214024	0.775264	0.782458	0.222523	0.19724		0.502491	70		0.508	0.276744	0.998092	0.149926	0.907836	0.906516	0.0919311	0.149708	0.847926	0.499223	70	-0.00191715	0.46	0.256977	0.992687	0.227133	0.781461	0.827027	0.23193	0.240377	0.820225	0.529479	63	0.0597738	0.52	0.372489	0.994681	0.342246	0.176471	0.125	0.796748	0.242424	0.636364	0.460874	70	-0.0973914	0.47	0.164948	0.998955	0.0778568
Combined-Revel_b-AND-MetaSNP	0.245389	0.445376	0.953844	0.725767	0.52115	0.98251	0.839806	0	0.578743		0.656154	0.768122	0.174807	0.419978	0.950276	0.692359	0.395532	0.985014	0.821318		0.494523		0.558571	0.696527	0.271216	0.418198	0.945161	0.777911	0.612971	0.974436	0.861536		0.651719		0.743655	0.781915	0.387755	0.557823	1	0.722222	0.695122	1	0.861111		0.708543		0.820144	0.747857	0.094213
Combined-Revel_b-AND-alignGVGD_a	0.189943	0.264476	0.798465	0.861003	0.592359	0.967076	0.829734	0	0.604974	0.86	0.67459	0.618164	0.124807	0.164924	0.82967	0.929873	0.627859	0.974543	0.879771		0.676425	0.91	0.714793	0.767215	0.18745	0.20413	0.792373	0.931574	0.727626	0.951098	0.861973		0.700971	0.9	0.758621	0.707447	0.390977	0.62406	0.961538	0.592593	0.60241	0.96	0.777066		0.558255	0.83	0.740741	0.49885	0.0259849
Combined-Revel_b-AND-PMut	0.233293	0.448273	0.94083	0.714581	0.51821	0.974296	0.827705	0	0.563633		0.63884	0.786244	0.170104	0.492789	0.944533	0.599805	0.326039	0.981398	0.772169		0.409084		0.48475	0.783669	0.244168	0.363919	0.910828	0.812757	0.611111	0.96577	0.861793		0.646083		0.731458	0.776596	0.356164	0.431507	0.942308	0.851064	0.777778	0.963855	0.896686		0.767066		0.852174	0.759774	0.0949367
Combined-Revel_b-AND-MutPred_b	0.206858	0.336054	0.840401	0.804217	0.56178	0.96781	0.822309	0	0.573692		0.635836	0.747669	0.147555	0.326435	0.874159	0.768374	0.395137	0.972433	0.821267		0.485979		0.544258	0.717246	0.115548	0.0790144	0.470588	0.972142	0.688172	0.933579	0.721365		0.52466		0.558952	0.803191	0.377483	0.536424	0.964912	0.723404	0.679012	0.971429	0.844158		0.669111		0.797101	0.702279	0.0934802
Combined-Revel_b-AND-VEST3_c	0.237357	0.464319	0.935495	0.685626	0.517013	0.974844	0.81056	0	0.546195		0.634375	0.794722	0.161088	0.463395	0.928808	0.625974	0.322878	0.978628	0.777391		0.408986		0.47918	0.78245	0.243769	0.350467	0.916933	0.832132	0.637778	0.968825	0.874532		0.674081		0.752294	0.765957	0.416667	0.659722	0.983333	0.571429	0.621053	0.979592	0.777381		0.577248		0.76129	0.793226	0.0904059
Combined-Revel_b-AND-PANTHER	0.274865	0.468822	0.928509	0.691068	0.515753	0.969255	0.809789	0	0.533576		0.644703	0.412357	0.238242	0.408378	0.93096	0.755061	0.543109	0.972198	0.84301		0.594568		0.68601	0.739793	0.247117	0.370675	0.926667	0.811816	0.617778	0.971204	0.869241		0.65951		0.741333	0.601064	0.504425	0.778761	0.982456	0.428571	0.636364	0.96	0.705514		0.495098		0.772414	0.163496	0.0601023
Combined-PMut-AND-rfPred	0.244316	0.495864	0.940402	0.660484	0.486502	0.969388	0.800443	0	0.519046		0.611886	0.742052	0.178663	0.518281	0.944844	0.574509	0.32571	0.979543	0.759676		0.398163		0.484426	0.820841	0.236823	0.412027	0.899687	0.7393	0.517117	0.959596	0.819493		0.551918		0.656751	0.734043	0.384058	0.449275	0.924528	0.847059	0.790323	0.947368	0.885794		0.754449		0.852174	0.680326	0.0986478
Combined-Revel_b-AND-rfPred	0.237513	0.479517	0.932686	0.667843	0.481418	0.970218	0.800264	0	0.515291		0.610501	0.797902	0.168814	0.475628	0.928403	0.616331	0.329517	0.97695	0.772367		0.408587		0.486397	0.796466	0.229533	0.319051	0.876667	0.847071	0.630695	0.958427	0.861869		0.65297		0.733612	0.856383	0.36646	0.559006	0.966102	0.676471	0.633333	0.971831	0.821286		0.623588		0.765101	0.776709	0.0890983
Combined-Revel_b-AND-PMut-AND-rfPred	0.213433	0.478361	0.915907	0.648784	0.422279	0.96491	0.782346	0	0.462201		0.553759	1	0.149746	0.499894	0.91649	0.573476	0.274539	0.974995	0.744983		0.349661		0.422512	1	0.226082	0.394272	0.862534	0.74252	0.49459	0.948692	0.802527		0.51789		0.628684	1	0.340426	0.494681	0.921875	0.725806	0.634409	0.947368	0.823841		0.613845		0.751592	1	0.0777755
Combined-PANTHER-AND-MetaSNP	0.263683	0.4923	0.898066	0.650256	0.462905	0.977908	0.774161	0	0.480937		0.602657	0.45549	0.226152	0.43718	0.935185	0.708358	0.483768	0.973956	0.821772		0.542739		0.637671	0.764168	0.260766	0.536683	0.966361	0.614887	0.469539	0.981067	0.790624		0.511775		0.632	0.664894	0.456	0.784	1	0.397059	0.581633	1	0.698529		0.480565		0.735484	0.221827	0.0593779
Combined-Revel_b-AND-Polyphen2_HVAR	0.29054	0.619545	0.971226	0.52585	0.447901	0.980135	0.748538	0	0.452163		0.592255	0.748834	0.179451	0.587603	0.971609	0.496378	0.296724	0.987646	0.733993		0.364803		0.454613	0.499695	0.369512	0.636585	0.983498	0.566731	0.570881	0.983221	0.775115		0.552163		0.722424	0.680851	0.476562	0.773438	0.983607	0.41791	0.606061	0.965517	0.700759		0.47906		0.75	0.847794	0.087053
Combined-Revel_b-AND-Eigen-PC_b	0.287042	0.614049	0.961717	0.514507	0.481527	0.971036	0.738112	0	0.451078	0.826	0.617053	0.610746	0.186708	0.569842	0.95632	0.518882	0.313337	0.981041	0.737601		0.374017	0.77	0.472018	0.562462	0.282774	0.424702	0.957854	0.785498	0.637755	0.979284	0.871676		0.677258	0.91	0.765697	0.675532	0.464567	0.748031	0.983051	0.455882	0.610526	0.96875	0.719467		0.504246	0.79	0.753247	0.619486	0.110699
Combined-Revel_b-AND-MutationTaster	0.326458	0.761161	0.982802	0.356222	0.444038	0.983126	0.669512	0	0.357236		0.58923	0.59273	0.227964	0.764348	0.978824	0.298981	0.29193	0.979514	0.638902		0.274606		0.44973	0.489945	0.373134	0.64801	0.99	0.555556	0.570058	0.989399	0.772778		0.552463		0.723508	0.691489	0.469231	0.769231	0.983607	0.42029	0.6	0.966667	0.701948		0.478408		0.745342	0.588125	0.123711
Combined-Polyphen2_HVAR-AND-SIFT-AND-MutationTaster	0.306281	0.889711	0.995684	0.157229	0.345808	0.994879	0.576456	0	0.20885		0.501836	0.607779	0.229294	0.874106	0.993916	0.161538	0.260722	0.98892	0.577727		0.196998		0.413085	0.748324	0.291531	0.927524	1	0.102299	0.314311	1	0.551149		0.179314		0.47829	0.81383	0.411765	0.915033	1	0.144444	0.45	1	0.572222		0.254951		0.62069	0.565754	0.127494
[truncated: 46 more columns]

## Sheet: SupTable9_Likelihood_Ratios
tool	MEAN_positive_LR	MEAN_negative_LR	ALL_positive_LR	ALL_negative_LR	BRCA1_positive_LR	BRCA1_negative_LR	BRCA2_positive_LR	BRCA2_negative_LR	MSH2_positive_LR	MSH2_negative_LR	PTEN_positive_LR	PTEN_negative_LR	TP53_positive_LR	TP53_negative_LR	CLINVAR_positive_LR	CLINVAR_negative_LR
Revel_b	3.13 (2.75-3.58)	7.20 (6.27-8.33)	2.33 (2.26-2.41)	5.39 (5.21-5.57)	4.54 (4.00-5.17)	4.23 (3.72-4.82)	2.88 (2.21-3.74)	10.7 (8.30-14.0)	1.89 (1.81-1.97)	6.79 (6.51-7.08)	2.51 (2.25-2.80)	5.68 (5.09-6.33)	3.84 (3.49-4.24)	8.52 (7.73-9.39)	5.23 (3.13-8.74)	13.0 (7.81-21.8)
MetaSNP	2.79 (2.49-3.14)	9.98 (8.81-11.3)	2.75 (2.66-2.85)	8.62 (8.32-8.92)	2.04 (1.91-2.18)	8.73 (8.18-9.32)	2.74 (2.14-3.52)	13.9 (10.8-17.8)	2.74 (2.60-2.89)	6.75 (6.40-7.13)	2.46 (2.20-2.75)	4.81 (4.31-5.38)	3.96 (3.60-4.35)	15.6 (14.2-17.2)	3.34 (2.28-4.90)	14.2 (9.72-20.8)
PMut	3.09 (2.52-3.93)	6.63 (5.93-7.54)	1.94 (1.88-1.99)	5.86 (5.70-6.03)	2.58 (2.37-2.81)	5.93 (5.45-6.45)	5.69 (3.59-9.02)	3.94 (2.48-6.25)	1.61 (1.56-1.66)	8.93 (8.64-9.24)	2.23 (2.01-2.47)	4.70 (4.24-5.22)	3.37 (3.08-3.68)	9.66 (8.85-10.5)	4.49 (2.82-7.17)	13.2 (8.30-21.1)
MutPred_b	3.88 (3.20-4.75)	4.65 (3.95-5.51)	3.05 (2.88-3.22)	2.34 (2.22-2.48)	4.18 (2.95-5.92)	1.15 (.819-1.64)	2.67 (2.05-3.48)	6.09 (4.67-7.93)	2.85 (2.66-3.04)	3.80 (3.55-4.06)	5.19 (4.28-6.29)	3.30 (2.72-4.01)	4.53 (4.07-5.04)	8.92 (8.01-9.92)	5.78 (3.13-10.6)	3.87 (2.10-7.14)
rfPred	2.44 (2.18-2.73)	7.24 (6.49-8.12)	2.10 (2.03-2.17)	5.61 (5.43-5.79)	3.02 (2.72-3.36)	3.79 (3.41-4.21)	2.41 (1.90-3.05)	7.90 (6.24-10.0)	1.84 (1.76-1.93)	6.42 (6.14-6.70)	1.56 (1.45-1.68)	5.28 (4.92-5.68)	3.35 (3.07-3.65)	12.8 (11.7-14.0)	4.43 (2.78-7.06)	13.1 (8.25-20.9)
VEST3_c	3.60 (3.10-4.18)	6.83 (6.08-7.68)	2.00 (1.93-2.07)	3.82 (3.69-3.95)	2.90 (2.65-3.17)	6.90 (6.31-7.54)	1.67 (1.43-1.96)	13.5 (11.5-15.8)	1.65 (1.59-1.71)	7.01 (6.76-7.27)	1.93 (1.74-2.14)	3.52 (3.18-3.90)	9.82 (8.08-11.9)	3.19 (2.62-3.87)	2.45 (1.79-3.35)	7.38 (5.40-10.0)
SNAP2	2.17 (1.95-2.44)	7.58 (7.03-8.20)	2.13 (2.07-2.19)	8.14 (7.91-8.37)	1.36 (1.31-1.42)	9.00 (8.65-9.37)	2.11 (1.59-2.81)	2.45 (1.85-3.26)	2.35 (2.25-2.46)	9.34 (8.93-9.77)	2.38 (2.14-2.64)	5.51 (4.96-6.12)	2.66 (2.47-2.86)	11.5 (10.7-12.4)	2.70 (1.93-3.76)	9.07 (6.51-12.6)
PANTHER	2.28 (2.00-2.61)	4.49 (4.01-5.03)	2.67 (2.54-2.81)	4.61 (4.38-4.85)	2.36 (2.18-2.56)	5.40 (4.98-5.85)	1.25 (1.10-1.41)	3.97 (3.50-4.49)	2.41 (1.92-3.02)	1.69 (1.35-2.12)	2.51 (2.19-2.87)	2.85 (2.49-3.27)	2.87 (2.60-3.17)	8.53 (7.72-9.42)	2.82 (1.79-4.43)	6.51 (4.14-10.2)
alignGVGD_a	5.71 (4.37-7.55)	2.85 (2.29-3.57)	8.71 (7.84-9.69)	1.90 (1.71-2.11)	7.05 (5.79-8.59)	2.61 (2.14-3.17)	1.78 (1.44-2.20)	4.66 (3.77-5.77)	5.21 (3.53-7.67)	1.08 (.736-1.59)	8.30 (5.72-12.0)	1.60 (1.10-2.32)	6.24 (5.36-7.25)	4.29 (3.69-4.99)	13.4 (4.43-40.5)	2.88 (.953-8.70)
alignGVGD_b	5.29 (4.10-6.88)	2.48 (1.99-3.11)	7.94 (7.17-8.78)	1.86 (1.68-2.06)	6.67 (5.51-8.08)	2.44 (2.02-2.96)	1.87 (1.50-2.33)	4.03 (3.24-5.01)	5.09 (3.54-7.33)	1.09 (.760-1.57)	7.42 (5.27-10.4)	1.62 (1.15-2.28)	5.40 (4.67-6.24)	3.24 (2.80-3.75)	9.98 (3.84-25.8)	2.49 (.960-6.46)
Eigen-PC_b	2.30 (2.07-2.56)	11.7 (10.7-12.8)	1.74 (1.69-1.79)	7.59 (7.37-7.81)	2.73 (2.48-3.02)	13.6 (12.3-15.0)	1.43 (1.24-1.64)	18.7 (16.3-21.5)	1.47 (1.42-1.51)	14.3 (13.8-14.7)	1.07 (1.03-1.10)	6.71 (6.50-6.93)	4.79 (4.17-5.51)	5.18 (4.51-5.95)	3.45 (2.21-5.38)	21.2 (13.5-33.0)
MutPred_c	2.43 (2.02-2.97)	13.2 (11.7-15.0)	1.66 (1.58-1.74)	2.33 (2.23-2.44)	3.76 (2.67-5.30)	1.18 (.838-1.66)	1.78 (1.43-2.21)	9.35 (7.52-11.6)	1.19 (1.16-1.22)	9.17 (8.91-9.43)	2.37 (2.04-2.75)	17.5 (15.1-20.3)	3.06 (2.78-3.37)	29.1 (26.4-32.0)	5.26 (2.88-9.61)	5.00 (2.74-9.13)
MutationAssessor	1.78 (1.66-1.90)	10.0 (9.41-10.6)	1.76 (1.72-1.80)	8.42 (8.22-8.62)	2.10 (1.95-2.26)	6.64 (6.17-7.15)	1.16 (1.07-1.26)	9.88 (9.11-10.7)	1.62 (1.56-1.67)	9.01 (8.71-9.31)	1.90 (1.74-2.07)	5.91 (5.42-6.44)	2.12 (2.00-2.25)	18.6 (17.6-19.8)	2.19 (1.66-2.90)	14.8 (11.2-19.6)
MutPred_a	1.97 (1.75-2.23)	8.48 (7.80-9.25)	1.53 (1.47-1.58)	2.14 (2.06-2.22)	2.21 (1.74-2.81)	1.17 (.926-1.49)	1.57 (1.34-1.85)	6.50 (5.54-7.62)	1.43 (1.39-1.48)	6.65 (6.44-6.86)	1.96 (1.81-2.14)	7.81 (7.18-8.49)	2.68 (2.49-2.87)	20.2 (18.9-21.7)	3.94 (2.46-6.30)	4.49 (2.81-7.17)
SuSPect	4.62 (3.67-5.88)	5.54 (5.00-6.18)	2.72 (2.59-2.86)	2.56 (2.44-2.70)	14.0 (10.1-19.4)	1.90 (1.37-2.63)	1.50 (1.31-1.73)	11.4 (9.96-13.1)	4.02 (3.69-4.38)	3.16 (2.89-3.44)	1.04 (1.02-1.06)	8.84 (8.67-9.00)	2.53 (2.26-2.84)	2.37 (2.12-2.66)	4.18 (2.56-6.81)	4.88 (2.99-7.95)
MSC-SIFT-based	1.76 (1.65-1.87)	23.0 (21.4-24.7)	2.06 (2.00-2.12)	9.48 (9.21-9.76)	1.27 (1.23-1.31)	10.7 (10.3-11.1)	1.39 (1.25-1.56)	37.0 (33.1-41.4)	2.75 (2.59-2.93)	4.45 (4.18-4.73)			1.61 (1.54-1.68)	39.8 (38.2-41.5)	3.04 (2.13-4.34)	22.3 (15.6-31.7)
SIFT	1.63 (1.53-1.74)	14.8 (13.9-15.7)	1.66 (1.62-1.69)	9.66 (9.45-9.88)	1.23 (1.19-1.26)	23.9 (23.2-24.5)	1.24 (1.13-1.35)	25.5 (23.4-27.9)	1.73 (1.66-1.79)	7.72 (7.44-8.02)	2.20 (2.00-2.43)	5.73 (5.19-6.32)	1.76 (1.67-1.85)	11.0 (10.5-11.6)	2.31 (1.74-3.06)	16.8 (12.6-22.3)
PROVEAN	3.65 (1.95-11.0)	4.98 (4.34-6.60)	1.57 (1.50-1.65)	1.68 (1.61-1.76)	6.80 (1.25-37.0)	1.00 (.185-5.48)	3.84 (1.51-9.76)	1.17 (.460-2.97)	1.57 (1.52-1.62)	7.42 (7.17-7.68)	2.27 (2.05-2.51)	6.12 (5.55-6.76)	3.76 (3.42-4.14)	9.18 (8.35-10.1)	4.05 (2.41-6.80)	3.00 (1.78-5.03)
PredictSNP	1.79 (1.63-1.96)	3.82 (3.52-4.15)	1.54 (1.49-1.59)	2.71 (2.63-2.80)	2.10 (1.88-2.34)	1.99 (1.78-2.22)	1.35 (1.17-1.57)	3.55 (3.06-4.12)	1.43 (1.38-1.48)	5.38 (5.20-5.57)	1.37 (1.28-1.47)	3.83 (3.58-4.09)	2.69 (2.46-2.93)	4.36 (4.00-4.76)	2.49 (1.78-3.48)	4.53 (3.24-6.34)
PhD-SNPg-p005	2.29 (1.99-2.65)	3.06 (2.67-3.52)	1.54 (1.47-1.60)	1.79 (1.72-1.87)	3.21 (2.62-3.93)	1.40 (1.14-1.71)	1.99 (1.61-2.45)	5.81 (4.71-7.15)	1.46 (1.39-1.54)	2.77 (2.63-2.91)	1.15 (1.09-1.22)	2.49 (2.35-2.63)	3.65 (3.24-4.12)	2.81 (2.49-3.17)	4.00 (2.45-6.54)	3.81 (2.33-6.22)
VEST4	1.65 (1.55-1.76)	20.0 (18.8-21.3)	1.40 (1.38-1.42)	17.0 (16.7-17.3)	1.38 (1.33-1.43)	21.1 (20.4-21.9)	1.49 (1.31-1.70)	21.8 (19.1-24.9)	1.24 (1.22-1.26)	25.3 (24.8-25.7)	1.17 (1.13-1.22)	6.66 (6.40-6.93)	2.98 (2.76-3.21)	25.2 (23.4-27.2)	2.08 (1.61-2.67)	83.0 (64.6-106.)
Revel_c	1.49 (1.40-1.59)	19.9 (18.7-21.2)	1.37 (1.35-1.39)	12.4 (12.2-12.6)	1.21 (1.17-1.24)	22.4 (21.8-23.1)	1.51 (1.32-1.72)	22.3 (19.5-25.5)	1.25 (1.22-1.29)	6.24 (6.08-6.40)	1.53 (1.43-1.63)	7.35 (6.89-7.84)	1.97 (1.87-2.08)	41.2 (39.1-43.5)	1.94 (1.53-2.46)	39.1 (30.9-49.5)
Polyphen2_HVAR	1.48 (1.40-1.57)	12.8 (12.1-13.5)	1.53 (1.50-1.56)	9.93 (9.74-10.1)	1.28 (1.24-1.32)	17.2 (16.6-17.7)	1.28 (1.16-1.42)	15.0 (13.6-16.7)	1.54 (1.49-1.60)	7.58 (7.33-7.83)	1.59 (1.47-1.72)	4.42 (4.09-4.78)	1.71 (1.63-1.80)	19.7 (18.8-20.7)	2.07 (1.58-2.70)	7.63 (5.84-9.97)
LRT	1.80 (1.66-1.96)	6.01 (5.59-6.48)	1.39 (1.35-1.42)	3.03 (2.95-3.11)	2.46 (2.22-2.71)	2.99 (2.70-3.30)	1.38 (1.22-1.56)	9.62 (8.50-10.8)	1.21 (1.17-1.25)	3.42 (3.31-3.53)	1.04 (1.02-1.06)	9.09 (8.92-9.26)	2.92 (2.67-3.20)	4.94 (4.51-5.41)	2.06 (1.57-2.69)	7.31 (5.59-9.56)
VEST3_a	2.77 (2.42-3.19)	22.4 (21.2-23.6)	1.43 (1.40-1.46)	7.86 (7.68-8.04)	1.28 (1.22-1.34)	74.0 (70.5-77.5)	1.04 (.994-1.09)	5.87 (5.60-6.15)	1.16 (1.14-1.18)	17.5 (17.2-17.9)	1.44 (1.34-1.55)	7.26 (6.76-7.80)	8.95 (7.43-10.7)	7.34 (6.10-8.85)	1.45 (1.15-1.81)	16.0 (12.8-20.0)
Revel_a	1.51 (1.39-1.65)	34.1 (31.3-37.2)	1.35 (1.32-1.38)	18.1 (17.8-18.5)	1.12 (1.07-1.17)	17.1 (16.4-17.9)	1.45 (1.21-1.73)	19.6 (16.4-23.4)	1.18 (1.15-1.21)	5.95 (5.80-6.11)	1.52 (1.41-1.64)	20.5 (19.1-22.1)	2.30 (2.12-2.49)	107. (99.0-116.)	2.15 (1.42-3.26)	80.7 (53.3-122.)
Eigen-PC_a	1.51 (1.43-1.60)	9.45 (8.88-10.0)	1.37 (1.34-1.39)	6.21 (6.09-6.33)	1.64 (1.56-1.72)	10.9 (10.4-11.5)	1.31 (1.18-1.46)	16.1 (14.4-17.9)	1.25 (1.23-1.28)	10.3 (10.1-10.5)	1.03 (1.01-1.05)	4.16 (4.08-4.25)	2.33 (2.16-2.51)	5.67 (5.27-6.10)	2.10 (1.62-2.72)	18.9 (14.6-24.5)
Grantham_b	2.54 (1.88-3.49)	1.51 (1.10-2.13)	2.74 (2.43-3.08)	1.60 (1.42-1.80)	4.05 (3.08-5.31)	1.83 (1.39-2.40)	1.23 (.611-2.49)	1.13 (.561-2.28)	2.72 (2.21-3.36)	1.60 (1.30-1.97)	2.31 (1.64-3.24)	1.49 (1.06-2.09)	2.39 (1.87-3.06)	1.51 (1.18-1.93)	5.04 (1.73-14.6)	2.36 (.813-6.88)
ClinPred	1.40 (1.33-1.47)	22.8 (21.4-24.4)	1.29 (1.27-1.31)	17.6 (17.3-17.8)	1.34 (1.30-1.39)	24.7 (23.9-25.6)	1.46 (1.29-1.65)	41.2 (36.5-46.5)	1.18 (1.16-1.20)	10.5 (10.3-10.7)	1.06 (1.03-1.08)	12.1 (11.8-12.3)	1.94 (1.84-2.05)	25.6 (24.3-27.0)	5.10 (3.13-8.31)	85.4 (52.4-139.)
VEST3_b	1.65 (1.54-1.77)	16.2 (15.7-16.8)	1.30 (1.28-1.33)	4.42 (4.33-4.50)	1.17 (1.14-1.20)	55.2 (53.9-56.5)	1.13 (1.04-1.21)	8.32 (7.72-8.97)	1.17 (1.15-1.20)	8.86 (8.69-9.03)	1.35 (1.27-1.44)	4.34 (4.08-4.62)	3.44 (3.11-3.80)	4.59 (4.15-5.08)	1.40 (1.19-1.65)	9.06 (7.69-10.6)
DANN_c	1.45 (1.35-1.57)	2.66 (2.47-2.87)	1.43 (1.39-1.47)	2.69 (2.61-2.77)	1.47 (1.38-1.56)	2.96 (2.78-3.15)	1.12 (.982-1.27)	1.75 (1.53-2.00)	1.38 (1.32-1.44)	3.24 (3.11-3.38)	1.37 (1.26-1.49)	2.43 (2.24-2.64)	1.93 (1.78-2.08)	2.91 (2.70-3.15)	1.86 (1.43-2.42)	3.97 (3.05-5.16)
PhD-SNPg-all	1.42 (1.35-1.51)	12.6 (11.7-13.6)	1.26 (1.24-1.28)	5.42 (5.32-5.51)	1.70 (1.61-1.80)	7.56 (7.15-8.00)	1.38 (1.23-1.54)	36.0 (32.3-40.1)	1.11 (1.09-1.14)	4.38 (4.29-4.47)	1.02 (1.01-1.03)	8.35 (8.26-8.43)	1.92 (1.80-2.04)	6.90 (6.50-7.33)	2.08 (1.61-2.69)	24.0 (18.6-31.1)
MetaSVM	1.38 (1.30-1.47)	16.0 (15.1-16.9)	1.34 (1.32-1.36)	7.71 (7.58-7.85)	1.70 (1.60-1.79)	7.85 (7.42-8.29)	1.55 (1.35-1.78)	23.4 (20.4-26.8)	1.39 (1.35-1.44)	5.75 (5.57-5.94)	1.22 (1.16-1.29)	4.79 (4.56-5.04)	1.04 (1.03-1.06)	38.3 (37.9-38.8)	1.98 (1.55-2.53)	23.0 (18.0-29.4)
phyloP100way_vertebrate	1.46 (1.37-1.56)	5.88 (5.42-6.39)	1.26 (1.23-1.29)	2.98 (2.91-3.04)	1.79 (1.67-1.92)	4.12 (3.85-4.41)	1.31 (1.18-1.46)	16.1 (14.4-17.9)	1.15 (1.12-1.17)	4.35 (4.25-4.45)	1.00 (.978-1.03)	1.22 (1.18-1.25)	2.07 (1.92-2.23)	3.58 (3.31-3.86)	1.89 (1.48-2.42)	7.68 (6.01-9.81)
Polyphen2_HDIV	1.31 (1.26-1.37)	14.0 (13.5-14.5)	1.37 (1.35-1.40)	12.1 (11.9-12.3)	1.16 (1.14-1.19)	27.6 (26.9-28.3)	1.11 (1.03-1.19)	7.28 (6.78-7.81)	1.40 (1.36-1.44)	8.96 (8.71-9.21)	1.40 (1.32-1.49)	5.76 (5.42-6.12)	1.50 (1.45-1.57)	20.5 (19.7-21.4)	1.70 (1.37-2.12)	7.91 (6.36-9.83)
BayesDEL_NoMaxAF_genespecific	1.70 (1.61-1.80)	13.9 (13.6-14.2)	1.90 (1.85-1.96)	6.53 (6.35-6.71)	1.23 (1.19-1.27)	10.8 (10.4-11.1)	1.00 (.992-1.02)	1.56 (1.54-1.59)	3.70 (3.40-4.02)	3.15 (2.90-3.43)	1.51 (1.42-1.62)	6.65 (6.23-7.11)	1.06 (1.04-1.07)	47.4 (46.8-48.0)	1.57 (1.29-1.90)	10.2 (8.48-12.4)
BayesDEL_NoMaxAF_universal	1.29 (1.23-1.36)	22.5 (21.5-23.5)	1.24 (1.22-1.26)	11.8 (11.7-12.0)	1.26 (1.22-1.30)	11.8 (11.5-12.2)	1.31 (1.18-1.46)	16.1 (14.4-17.9)	1.17 (1.15-1.19)	10.0 (9.85-10.2)	1.21 (1.16-1.27)	4.65 (4.43-4.89)	1.50 (1.44-1.56)	69.8 (67.3-72.5)	1.61 (1.33-1.95)	41.1 (33.9-49.7)
GERP++_RS_c	1.44 (1.33-1.55)	2.56 (2.37-2.77)	1.27 (1.23-1.30)	2.15 (2.09-2.21)	1.78 (1.65-1.92)	3.02 (2.80-3.26)	1.26 (1.10-1.45)	3.03 (2.64-3.47)	1.20 (1.16-1.24)	3.01 (2.91-3.11)	1.02 (.984-1.05)	1.43 (1.38-1.48)	1.93 (1.77-2.11)	2.31 (2.12-2.52)	1.72 (1.36-2.19)	4.01 (3.16-5.10)
phastCons100way_vertebrate	1.40 (1.32-1.48)	8.90 (8.20-9.67)	1.19 (1.17-1.21)	3.13 (3.08-3.19)	1.43 (1.37-1.51)	5.40 (5.14-5.66)	1.30 (1.18-1.44)	30.8 (27.9-33.9)	1.07 (1.05-1.10)	3.97 (3.90-4.05)	.997 (.986-1.00)	.505 (.499-.510)	2.20 (2.04-2.38)	3.82 (3.53-4.13)	1.83 (1.45-2.30)	10.8 (8.61-13.6)
Grantham_a	1.74 (1.45-2.11)	1.41 (1.17-1.71)	1.77 (1.66-1.88)	1.44 (1.35-1.53)	1.95 (1.70-2.23)	1.52 (1.33-1.74)	1.58 (1.05-2.38)	1.26 (.842-1.91)	1.78 (1.60-1.99)	1.47 (1.31-1.63)	1.63 (1.35-1.98)	1.33 (1.10-1.61)	1.76 (1.55-1.99)	1.45 (1.28-1.64)	5.08 (2.50-10.3)	1.91 (.940-3.88)
primateAI_b	3.95 (2.52-7.25)	4.02 (3.61-4.79)	1.62 (1.52-1.74)	1.32 (1.23-1.41)	2.92 (2.25-3.79)	1.20 (.928-1.56)	6.78 (2.32-19.7)	1.23 (.425-3.60)	1.98 (1.80-2.16)	1.81 (1.65-1.98)	1.16 (1.12-1.20)	14.5 (14.0-15.0)	6.91 (5.09-9.37)	1.34 (.990-1.82)	4.64 (2.40-8.95)	2.01 (1.04-3.87)
MLP_c	1.32 (1.24-1.42)	11.4 (10.3-12.7)	1.21 (1.19-1.22)	8.30 (8.19-8.41)	1.36 (1.31-1.42)	7.82 (7.51-8.15)	1.89 (1.59-2.24)	30.6 (25.8-36.4)	1.24 (1.21-1.27)	8.96 (8.77-9.17)	1.06 (1.03-1.08)	4.63 (4.51-4.75)	1.06 (1.04-1.08)	5.16 (5.06-5.25)	2.17 (1.66-2.84)	21.9 (16.8-28.6)
MSC-PolyPhen2-based	1.31 (1.27-1.35)	11.1 (10.7-11.4)	1.34 (1.32-1.36)	15.3 (15.0-15.5)	1.16 (1.13-1.19)	11.4 (11.1-11.7)	1.00 (.992-1.02)	1.56 (1.54-1.59)	1.35 (1.32-1.38)	16.8 (16.4-17.2)	1.02 (1.01-1.03)	10.3 (10.2-10.4)	2.02 (1.91-2.14)	15.4 (14.5-16.3)	1.52 (1.27-1.82)	18.9 (15.8-22.7)
phyloP20way_mammalian	1.44 (1.26-1.66)	1.57 (1.36-1.81)	1.17 (1.13-1.22)	1.30 (1.25-1.35)	1.72 (1.54-1.93)	1.62 (1.45-1.81)	1.84 (1.40-2.40)	2.16 (1.65-2.83)	1.09 (1.01-1.16)	1.20 (1.12-1.29)	1.12 (1.01-1.24)	1.30 (1.18-1.44)	1.44 (1.31-1.58)	1.55 (1.41-1.70)	1.72 (1.24-2.41)	1.68 (1.21-2.35)
MutationTaster	1.27 (1.22-1.33)	11.0 (10.4-11.5)	1.16 (1.15-1.18)	8.14 (8.04-8.24)	1.27 (1.23-1.31)	20.5 (19.9-21.2)	1.28 (1.16-1.42)	15.0 (13.6-16.7)	1.06 (1.05-1.07)	6.60 (6.51-6.69)	1.00 (1.00-1.01)	2.78 (2.76-2.80)	1.76 (1.67-1.85)	9.95 (9.45-10.4)	1.65 (1.35-2.01)	32.0 (26.3-39.0)
CADD_phred_a	1.24 (1.20-1.29)	18.8 (18.2-19.3)	1.23 (1.21-1.24)	15.5 (15.3-15.7)	1.10 (1.08-1.12)	36.7 (36.0-37.4)	1.07 (1.02-1.13)	9.92 (9.44-10.4)	1.18 (1.16-1.20)	19.8 (19.5-20.2)	1.20 (1.15-1.25)	6.23 (5.96-6.50)	1.66 (1.59-1.74)	21.3 (20.3-22.2)	1.58 (1.31-1.90)	59.3 (49.3-71.3)
MetaLR	1.23 (1.17-1.30)	12.9 (12.2-13.7)	1.18 (1.17-1.20)	6.18 (6.10-6.27)	1.34 (1.29-1.40)	6.05 (5.80-6.32)	1.49 (1.31-1.70)	21.8 (19.1-24.9)	1.20 (1.17-1.24)	4.84 (4.72-4.97)	1.09 (1.05-1.13)	3.32 (3.19-3.44)	1.03 (1.02-1.04)	28.7 (28.4-28.9)	1.74 (1.41-2.14)	34.4 (27.9-42.4)
fathmm-MKL_coding	1.24 (1.19-1.29)	11.9 (11.4-12.5)	1.13 (1.12-1.15)	5.94 (5.87-6.01)	1.35 (1.30-1.40)	14.5 (14.0-15.0)	1.21 (1.12-1.32)	23.5 (21.6-25.5)	1.03 (1.02-1.04)	14.4 (14.3-14.5)	1.00 (.998-1.00)	.759 (.757-.761)	1.60 (1.52-1.68)	6.62 (6.29-6.96)	1.53 (1.28-1.83)	22.7 (19.0-27.2)
BayesDEL_MaxAF_genespecific	1.24 (1.20-1.29)	17.4 (16.9-17.9)	1.40 (1.38-1.42)	15.7 (15.4-16.0)	1.09 (1.07-1.11)	17.2 (16.9-17.5)	1.14 (1.07-1.23)	17.2 (16.0-18.4)	1.80 (1.74-1.87)	9.30 (8.97-9.65)	1.14 (1.09-1.19)	4.92 (4.73-5.12)	1.04 (1.03-1.06)	38.3 (37.9-38.8)	2.47 (1.84-3.31)	189. (141.-254.)
phastCons20way_mammalian	1.43 (1.27-1.61)	1.48 (1.31-1.67)	1.08 (1.04-1.12)	1.20 (1.16-1.24)	1.47 (1.35-1.60)	1.85 (1.70-2.01)	1.53 (1.20-1.93)	1.95 (1.54-2.47)	1.10 (1.07-1.15)	1.95 (1.88-2.02)	.996 (.985-1.00)	.252 (.249-.255)	2.04 (1.75-2.36)	1.38 (1.19-1.60)	1.51 (1.18-1.95)	2.01 (1.56-2.59)
BayesDEL_MaxAF_universal	1.20 (1.14-1.26)	48.9 (46.9-51.0)	1.10 (1.09-1.11)	20.7 (20.5-20.9)	1.08 (1.06-1.10)	15.9 (15.6-16.2)	1.51 (1.33-1.72)	44.3 (39.0-50.4)	1.07 (1.06-1.08)	27.6 (27.3-27.9)	1.09 (1.05-1.12)	5.05 (4.89-5.21)	1.22 (1.19-1.25)	151. (147.-155.)	2.14 (1.65-2.78)	85.4 (65.9-110.)
GERP++_RS_b	1.21 (1.15-1.27)	4.71 (4.49-4.95)	1.15 (1.13-1.17)	3.79 (3.74-3.85)	1.29 (1.24-1.35)	5.77 (5.54-6.00)	1.19 (1.08-1.31)	5.98 (5.43-6.58)	1.09 (1.07-1.11)	6.29 (6.18-6.39)	1.00 (.977-1.02)	1.01 (.987-1.03)	1.48 (1.41-1.56)	4.52 (4.30-4.76)	1.44 (1.22-1.71)	11.6 (9.80-13.7)
primateAI_a	8.37 (3.58-50.9)	3.77 (3.18-14.2)	2.33 (2.11-2.58)	1.42 (1.28-1.57)	13.2 (6.00-29.4)	1.11 (.501-2.45)	3.33 (.067-165.)	1 (.020-49.4)	3.63 (3.16-4.17)	2.34 (2.04-2.69)	1.07 (1.04-1.10)	13.3 (12.9-13.6)	20.5 (7.65-54.9)	1.09 (.409-2.93)	15.7 (4.02-61.5)	2.43 (.622-9.52)
GenoCanyon	1.31 (1.21-1.43)	2.96 (2.76-3.19)	1.14 (1.10-1.18)	1.39 (1.35-1.44)	1.78 (1.50-2.11)	1.26 (1.06-1.49)	1.20 (1.09-1.32)	6.24 (5.66-6.88)	1.20 (1.16-1.24)	2.72 (2.63-2.82)	1.00 (1.00-1.01)	2.27 (2.26-2.28)	1.39 (1.31-1.48)	2.32 (2.18-2.47)	1.43 (1.15-1.77)	2.29 (1.84-2.84)
MSC-CADD-based	1.22 (1.18-1.26)	15.9 (15.6-16.3)	1.17 (1.15-1.18)	11.2 (11.1-11.3)	1.10 (1.08-1.12)	35.6 (34.9-36.3)	1.04 (1.00-1.08)	5.69 (5.49-5.90)	1.09 (1.08-1.11)	17.6 (17.4-17.8)	1.04 (1.02-1.06)	8.58 (8.43-8.74)	1.84 (1.74-1.94)	12.3 (11.7-13.0)	1.42 (1.21-1.66)	193. (165.-226.)
Gavin	1.18 (1.09-1.29)	6.01 (5.66-6.39)	1.31 (1.27-1.35)	3.32 (3.23-3.42)	1.07 (1.02-1.12)	2.21 (2.11-2.32)	1.22 (1.08-1.37)	4.44 (3.95-4.99)	1.06 (.961-1.17)	1.16 (1.05-1.28)	.910 (.793-1.04)	.715 (.623-.821)	1.68 (1.60-1.76)	21.5 (20.5-22.5)	1.63 (1.26-2.12)	6.16 (4.75-8.00)
Condel	1.14 (1.10-1.18)	10.6 (10.4-10.9)	1.12 (1.11-1.13)	9.03 (8.94-9.13)	1.18 (1.15-1.22)	7.40 (7.17-7.62)	1.05 (.995-1.11)	4.16 (3.93-4.40)	1.12 (1.10-1.13)	21.0 (20.8-21.3)	1.34 (1.27-1.41)	7.83 (7.43-8.25)	1.01 (1.00-1.02)	12.7 (12.7-12.8)	1.36 (1.17-1.57)	85.4 (73.8-98.7)
DANN_a	1.13 (1.10-1.16)	22.9 (22.5-23.3)	1.13 (1.12-1.14)	13.8 (13.7-14.0)	1.13 (1.10-1.16)	9.81 (9.57-10.0)	1.05 (1.01-1.09)	6.78 (6.52-7.06)	1.10 (1.09-1.11)	70.4 (69.7-71.0)	1.06 (1.03-1.08)	12.1 (11.8-12.3)	1.33 (1.29-1.38)	15.7 (15.1-16.2)	1.44 (1.23-1.70)	49.8 (42.3-58.6)
CADD_phred_b	1.15 (1.12-1.18)	34.6 (33.7-35.5)	1.13 (1.12-1.14)	56.1 (55.6-56.7)	1.03 (1.02-1.05)	27.8 (27.5-28.1)	1.02 (.996-1.05)	3.97 (3.85-4.10)	1.08 (1.07-1.09)	57.7 (57.1-58.3)	1.06 (1.03-1.08)	11.2 (10.9-11.5)	1.56 (1.50-1.63)	72.2 (69.1-75.5)	1.5 (1.24-1.81)	212. (175.-256.)
FATHMM	1.19 (1.12-1.28)	2.20 (1.97-2.47)	1.01 (1.00-1.02)	1.54 (1.53-1.56)	1.20 (1.14-1.26)	2.40 (2.28-2.52)	1.77 (1.47-2.12)	6.13 (5.10-7.38)	1.00 (1.00-1.00)	1.43 (1.43-1.43)	1.00 (.998-1.00)	.759 (.757-.761)	1 (1-1)	.284 (.284-.284)	1.32 (1.14-1.53)	8.54 (7.37-9.89)
DANN_b	1.13 (1.10-1.15)	26.5 (26.0-27.0)	1.12 (1.11-1.13)	26.3 (26.1-26.6)	1.12 (1.09-1.14)	14.2 (13.9-14.6)	1.04 (1.00-1.08)	5.93 (5.71-6.16)	1.08 (1.07-1.09)	58.5 (58.0-59.0)	1.05 (1.03-1.06)	18.7 (18.4-19.0)	1.35 (1.30-1.40)	35.3 (34.1-36.5)	1.41 (1.20-1.67)	47.7 (40.4-56.3)
MLP_b	1.11 (1.07-1.16)	8.95 (8.48-9.48)	1.06 (1.05-1.06)	6.74 (6.69-6.79)	1.09 (1.07-1.11)	8.98 (8.79-9.17)	1.37 (1.22-1.54)	18.2 (16.2-20.4)	1.06 (1.05-1.08)	6.68 (6.59-6.77)	1.02 (1.01-1.03)	8.35 (8.26-8.43)	1.01 (1.00-1.03)	2.55 (2.52-2.59)	1.65 (1.36-2.02)	42.7 (35.0-52.0)
CHASM	1.10 (1.08-1.12)	39.3 (38.2-40.4)	1.10 (1.09-1.11)	11.9 (11.8-12.0)	1 (1-1)	.292 (.292-.292)	1 (1-1)	.522 (.522-.522)	1.07 (1.05-1.09)	4.51 (4.44-4.59)	1.14 (1.10-1.18)	5.70 (5.49-5.92)	1.28 (1.25-1.32)	185. (180.-190.)	1.06 (1.00-1.12)	42.4 (39.9-45.1)
GERP++_RS_a	1.09 (1.06-1.12)	5.42 (5.24-5.61)	1.07 (1.06-1.08)	4.51 (4.47-4.56)	1.12 (1.09-1.14)	7.59 (7.40-7.78)	1.07 (1.02-1.13)	9.92 (9.44-10.4)	1.02 (1.01-1.03)	2.83 (2.79-2.87)	.994 (.984-1.00)	0 (0-0)	1.25 (1.21-1.29)	6.77 (6.55-7.00)	1.24 (1.09-1.40)	13.2 (11.7-15.0)
SiPhy_29way_logOdds	1.10 (1.04-1.17)	2.30 (2.16-2.45)	1.16 (1.13-1.20)	1.72 (1.67-1.77)	.900 (.839-.966)	.722 (.673-.774)	1.13 (1.04-1.23)	4.68 (4.29-5.10)	1.32 (1.26-1.39)	2.31 (2.20-2.43)	1.09 (1.04-1.15)	2.35 (2.25-2.47)	1.07 (1.02-1.12)	1.45 (1.38-1.51)	1.20 (1.02-1.40)	2.04 (1.75-2.39)
MVP	1.05 (1.04-1.07)	20.1 (19.7-20.5)	1.04 (1.03-1.04)	19.1 (19.0-19.2)	1.22 (1.18-1.25)	68.0 (66.2-69.8)	1.00 (.992-1.02)	1.57 (1.55-1.60)	1.00 (.998-1.01)	2.69 (2.68-2.71)	1.02 (1.00-1.03)	4.79 (4.72-4.87)	1.02 (1.02-1.03)	23.5 (23.3-23.8)	1.20 (1.07-1.34)	111. (100.-124.)
PON-P2	1.05 (1.02-1.07)	23.4 (22.9-24.0)	1.07 (1.06-1.08)	132. (131.-134.)	1.04 (1.02-1.07)	21.9 (21.4-22.5)	1.01 (.983-1.05)	2.90 (2.80-2.99)	1.11 (1.08-1.13)	47.3 (46.4-48.2)	1 (1-1)	.393 (.393-.393)	1.07 (1.04-1.10)	44.7 (43.5-46.0)	1.27 (.968-1.67)	119. (91.2-157.)
MLP_a	1.02 (1.01-1.04)	5.79 (5.63-5.95)	1.01 (1.01-1.02)	4.02 (4.00-4.04)	1.01 (1.00-1.02)	7.01 (6.94-7.07)	1.09 (1.03-1.16)	12.0 (11.3-12.6)	1.01 (1.00-1.02)	3.92 (3.88-3.95)	1.01 (1.00-1.01)	4.30 (4.27-4.33)	1.00 (.995-1.01)	1.70 (1.68-1.72)	1.14 (1.04-1.26)	21.3 (19.4-23.4)
M-CAP	1.01 (1.00-1.02)	4.33 (4.29-4.36)	1.03 (1.02-1.03)	23.9 (23.8-24.0)	1.00 (.999-1.00)	.882 (.881-.883)	1.00 (.991-1.02)	1.61 (1.59-1.64)	1.05 (1.04-1.06)	10.7 (10.6-10.8)	1.00 (.998-1.00)	1.26 (1.26-1.27)	1.00 (1.00-1.01)	7.11 (7.07-7.14)	1.06 (.997-1.14)	21.5 (20.1-23.1)
Integrated_fitCons_a	.948 (.864-1.10)	1.23 (1.10-1.45)	.998 (.980-1.01)	.983 (.965-1.00)	1.07 (1.01-1.13)	1.34 (1.26-1.41)	.615 (.294-1.28)	.910 (.435-1.90)	1.05 (1.03-1.07)	3.19 (3.14-3.25)	.990 (.972-1.00)	.421 (.413-.428)	1 (1-1)	.284 (.284-.284)	1.21 (1.05-1.40)	2.78 (2.40-3.21)
Combined-Revel_b-AND-MetaSNP	3.67 (3.15-4.30)	28.1 (22.3-36.0)	3.08 (2.96-3.21)	13.9 (13.3-14.4)	4.25 (3.73-4.84)	14.1 (12.4-16.1)	3.59 (2.58-5.02)	83.2 (59.6-116.)	2.54 (2.42-2.67)	14.0 (13.3-14.7)	2.99 (2.62-3.42)	7.35 (6.43-8.39)	4.95 (4.41-5.55)	22.0 (19.7-24.7)	7.76 (3.67-16.4)	29.1 (13.7-61.6)
Combined-Revel_b-AND-alignGVGD_a	10.0 (7.57-13.3)	7.22 (5.65-9.26)	11.8 (10.6-13.1)	5.45 (4.91-6.06)	11.5 (9.15-14.6)	4.48 (3.54-5.67)	2.36 (1.80-3.08)	15.4 (11.7-20.1)	16.1 (11.7-22.0)	2.13 (1.56-2.92)	12.6 (8.80-18.0)	4.24 (2.96-6.08)	7.38 (6.31-8.63)	9.84 (8.41-11.5)	45.7 (6.57-318.)	14.6 (2.11-102.)
Combined-Revel_b-AND-PMut	4.05 (3.26-5.18)	13.5 (11.5-16.4)	2.36 (2.28-2.44)	10.8 (10.4-11.1)	4.86 (4.24-5.57)	9.11 (7.95-10.4)	6.32 (3.88-10.3)	14.7 (9.05-24.0)	1.75 (1.69-1.82)	17.1 (16.5-17.7)	2.85 (2.51-3.24)	8.42 (7.41-9.58)	4.44 (3.99-4.95)	18.4 (16.5-20.5)	8.53 (4.01-18.1)	26.5 (12.4-56.3)
Combined-Revel_b-AND-MutPred_b	6.79 (5.13-9.13)	11.5 (9.48-14.2)	3.77 (3.58-3.97)	6.10 (5.79-6.42)	16.8 (11.3-25.2)	1.83 (1.23-2.74)	3.48 (2.50-4.85)	20.6 (14.8-28.6)	2.78 (2.63-2.95)	10.4 (9.84-11.0)	5.38 (4.43-6.54)	6.74 (5.54-8.19)	5.42 (4.80-6.12)	18.0 (16.0-20.4)	16.3 (5.45-49.1)	17.1 (5.71-51.5)
Combined-Revel_b-AND-VEST3_c	4.67 (3.95-5.54)	15.0 (12.6-17.9)	2.48 (2.39-2.57)	8.79 (8.48-9.11)	5.46 (4.72-6.30)	10.0 (8.67-11.5)	2.29 (1.78-2.94)	34.2 (26.7-43.9)	1.80 (1.74-1.87)	14.5 (13.9-15.0)	2.52 (2.24-2.83)	7.24 (6.44-8.14)	11.2 (9.27-13.7)	8.98 (7.38-10.9)	5.18 (2.87-9.34)	29.1 (16.1-52.5)
Combined-Revel_b-AND-PANTHER	3.41 (2.93-3.97)	12.6 (10.6-15.1)	3.80 (3.55-4.05)	10.9 (10.2-11.6)	4.92 (4.28-5.65)	11.0 (9.63-12.7)	1.71 (1.36-2.16)	24.4 (19.4-30.7)	3.49 (2.98-4.09)	6.99 (5.97-8.19)	3.42 (2.93-3.99)	6.83 (5.86-7.96)	3.52 (3.11-3.98)	14.0 (12.4-15.9)	26.1 (3.81-178.)	28.8 (4.22-197.)
Combined-PMut-AND-rfPred	3.43 (2.75-4.44)	12.8 (11.0-15.2)	2.22 (2.14-2.29)	10.4 (10.0-10.7)	3.45 (3.09-3.84)	7.36 (6.60-8.22)	6.04 (3.64-10.0)	11.2 (6.76-18.6)	1.74 (1.68-1.81)	15.7 (15.2-16.3)	1.94 (1.76-2.15)	8.93 (8.09-9.86)	3.96 (3.58-4.38)	20.8 (18.8-23.0)	6.73 (3.54-12.7)	41.4 (21.8-78.6)
Combined-Revel_b-AND-rfPred	3.35 (2.91-3.89)	11.6 (9.98-13.7)	2.41 (2.33-2.50)	8.60 (8.31-8.91)	5.73 (4.92-6.66)	6.86 (5.90-7.99)	2.98 (2.24-3.96)	19.9 (15.0-26.5)	1.90 (1.83-1.98)	11.0 (10.5-11.4)	2.02 (1.82-2.23)	7.13 (6.44-7.90)	4.14 (3.73-4.61)	13.3 (12.0-14.8)	6.76 (3.56-12.8)	25.6 (13.4-48.6)
Combined-Revel_b-AND-PMut-AND-rfPred	2.83 (2.48-3.25)	8.42 (7.46-9.59)	2.14 (2.08-2.21)	6.86 (6.66-7.07)	3.34 (3.02-3.70)	5.40 (4.87-5.98)	3.36 (2.50-4.51)	9.29 (6.91-12.4)	1.78 (1.71-1.84)	9.14 (8.81-9.48)	2.11 (1.92-2.32)	6.13 (5.58-6.73)	3.56 (3.26-3.89)	12.1 (11.1-13.3)	5.78 (3.36-9.93)	16.6 (9.67-28.5)
Combined-PANTHER-AND-MetaSNP	2.83 (2.44-3.29)	18.9 (16.2-22.0)	3.20 (3.03-3.38)	10.9 (10.3-11.5)	2.50 (2.30-2.72)	18.2 (16.8-19.8)	1.65 (1.36-2.01)	46.1 (38.0-55.9)	3.49 (2.83-4.31)	2.53 (2.05-3.12)	3.11 (2.69-3.58)	5.71 (4.95-6.58)	3.40 (3.03-3.81)	21.8 (19.4-24.5)	3.70 (2.03-6.73)	16.7 (9.20-30.4)
Combined-Revel_b-AND-Polyphen2_HVAR	2.11 (1.91-2.35)	23.3 (20.8-26.1)	1.92 (1.87-1.98)	17.4 (17.0-17.9)	2.26 (2.05-2.50)	34.3 (31.0-37.9)	1.68 (1.37-2.07)	25.4 (20.7-31.3)	1.71 (1.65-1.77)	11.0 (10.7-11.4)	2.14 (1.93-2.36)	10.5 (9.53-11.6)	2.77 (2.54-3.03)	35.2 (32.2-38.3)	3.95 (2.41-6.47)	24.5 (15.0-40.2)
Combined-Revel_b-AND-Eigen-PC_b	2.95 (2.58-3.39)	16.2 (14.2-18.6)	1.98 (1.92-2.05)	11.8 (11.5-12.2)	4.46 (3.85-5.17)	18.6 (16.0-21.6)	1.80 (1.44-2.25)	26.8 (21.5-33.5)	1.54 (1.49-1.59)	17.0 (16.5-17.6)	1.12 (1.07-1.17)	9.97 (9.51-10.4)	5.83 (5.03-6.76)	8.55 (7.38-9.90)	4.88 (2.72-8.76)	34.1 (19.0-61.2)
Combined-Revel_b-AND-MutationTaster	1.77 (1.61-1.95)	22.5 (20.2-25.1)	1.39 (1.36-1.42)	14.1 (13.8-14.4)	2.22 (2.01-2.45)	55.5 (50.3-61.2)	1.69 (1.38-2.07)	25.6 (20.9-31.4)	1.13 (1.11-1.15)	11.0 (10.8-11.2)	1.01 (1.00-1.03)	6.87 (6.76-6.98)	2.80 (2.56-3.06)	13.7 (12.5-14.9)	3.20 (2.00-5.13)	52.2 (32.6-83.7)
Combined-Polyphen2_HVAR-AND-SIFT-AND-MutationTaster	1.21 (1.16-1.27)	28.8 (27.7-29.9)	1.18 (1.16-1.20)	26.5 (26.1-26.9)	1.11 (1.08-1.13)	73.7 (72.0-75.3)	1.16 (1.07-1.27)	18.9 (17.4-20.6)	1.11 (1.09-1.13)	12.8 (12.5-13.0)	1.01 (1.00-1.03)	6.89 (6.78-7.01)	1.66 (1.57-1.76)	31.7 (29.9-33.5)	1.90 (1.43-2.54)	279. (209.-372.)

[truncated: 4 more sheets: SupTable10_Revel_binary_bands, SupTable11_MetaSNP_binary_bands, SupTable12_Median_tool_score, SupTable13_MaximisedBA]
